# Supplementary material for: CAR-T Cell Therapy and the Gut Microbiota
Source: Cancers (Basel). 2023 Jan 28;15(3):794. doi: 10.3390/cancers15030794 (PMC9913364; doi:10.3390/cancers15030794)
Supplement: Supplementary file 1 [file cancers-15-00794-s001.zip]

Archive with 1 entries (1 files):
- cancers-2142227-supplementary-FINAL FINAL FINAL.xlsx
