# Supplementary material for: CAR-T Cell Therapy and the Gut Microbiota
Source: Cancers (Basel). 2023 Jan 28;15(3):794. doi: 10.3390/cancers15030794 (PMC9913364; doi:10.3390/cancers15030794)
Supplement: Supplementary file 1 [file cancers-15-00794-s001.zip › cancers-2142227-supplementary-FINAL FINAL FINAL.xlsx]

## Sheet: CAR-T trials - study phase
Table S1. Summary of the latest CAR-T interventional trials in different study phases.
S.No.	NCT Number	Title	Status	Conditions	Interventions	Outcome Measures	Phases	URL
Early phase 1
1	NCT05277987	An Evaluation Trial About Anti-claudin18.2 the Specificity of Chimeric Antigen Receptor T Cells in the Advanced Gastric / Esophagogastric Junction Adenocarcinoma and Pancreatic Cancer Subjects	Recruiting	CAR T-Cell Therapy	Drug: HEC-016(0.5×10^6 CAR-T Cells)|Drug: HEC-016(0.5×10^6.5 CAR-T Cells)|Drug: HEC-016(0.5×10^7 CAR-T Cells)	DLT	Early Phase 1	https://ClinicalTrials.gov/show/NCT05277987
2	NCT04700319	CAR-T CD19/CD20 for Patients With Advanced CD19/CD20+ B Cell Line Recurrent or Refractory Hematological Malignancies	Recruiting	CAR	Drug: CD19/CD20 CAR-T cell infusion	ORR 3	Early Phase 1	https://ClinicalTrials.gov/show/NCT04700319
3	NCT04702841	CAR - γ δ T Cells in the Treatment of Relapsed and Refractory CD7 Positive T Cell-derived Malignant Tumors	Recruiting	CAR|Malignant Tumors	Drug: Chimeric antigen receptor modified γδ T cells	ORR 3	Early Phase 1	https://ClinicalTrials.gov/show/NCT04702841
4	NCT05651191	To Evaluate the Safety and Efficacy of Human CD19 Targeted DASH CAR-T Cells Injection for Subjects With R/R B-ALL	Recruiting	B-cell Acute Lymphoblastic Leukemia	Drug: Human CD19 Targeted DASH CAR-T Cells Injection	Dose limited toxicity (DLT)|Pharmacokinetics parameters - the highest concentration of Human CD19 Targeted DASH CAR-T Cells amplified in peripheral blood after reinfusion|Pharmacokinetics parameters - the time to reach the highest concentration of Human CD19 Targeted DASH CAR-T Cells amplified in peripheral blood after reinfusion|Pharmacokinetics parameters - the 28-day area under the curve of Hu…	Early Phase 1	https://ClinicalTrials.gov/show/NCT05651191
5	NCT04264078	Anti-CD7 U-CAR-T Cell Therapy for T/NK Cell Hematologic Malignancies	Recruiting	T-cell Leukemia|T-cell Lymphoma	Biological: CD7 UCAR-T cells|Drug: Fludarabine|Drug: Cytoxan|Drug: Melphalan	the anti-tumor efficiency of anti-CD7 UCAR-T cells|the long-term efficiency of anti-CD7 UCAR-T cells	Early Phase 1	https://ClinicalTrials.gov/show/NCT04264078
6	NCT03825718	A Study of GC007F CAR-T Cell Immunotherapy for Relapsed or Refractory B- ALL	Completed	B-cell Acute Lymphoblastic Leukemia	Biological: GC007F	Number of Patients with Dose Limiting Toxicity|Incidence and severity of adverse events|GC007F persistence|Percents of Patients with best response as complete remission and MRD negative complete remission.	Early Phase 1	https://ClinicalTrials.gov/show/NCT03825718
7	NCT04532268	A Study of Humanized CD19 CAR-T Cells Therapy for Patients With Relapsed and/or Refractory B-cell ALL and B-cell NHL	Recruiting	Acute Lymphoblastic Leukemia|Non-hodgkin Lymphoma,B Cell	Drug: Humanized CD19 CAR-T cells	Dose-limiting toxicity (DLT)|Incidence of treatment-emergent adverse events (TEAEs)|B-cell acute lymphocytic leukemia(B-ALL), Overall response rate (ORR)|B-ALL, Overall survival (OS)|B-ALL, Event-free survival (EFS)|B cell non-hodgkin's lymphoma (B-NHL), Overall response rate (ORR)|B-NHL, disease control rate (DCR)|Quality of life|IADL score|ADL score|HADS score	Early Phase 1	https://ClinicalTrials.gov/show/NCT04532268
8	NCT04034446	CD19-CD22 Chimeric Antigen Receptor T (CAR-T) Cell for Treatment of B Cell Acute Lymphoblastic Leukemia (B-ALL)	Active, not recruiting	Relapsed or Refractory B Cell Acute Lymphoblastic Leukemia	Biological: CD19-CD22 CAR-T cells	Number of participants with treatment-related adverse events as assessed by CTCAE v5.0|Overall remission rate (ORR)|Response at Day 28 days|Percentage of patients who achieve complete remission (CR) or complete remission with incomplete blood count recovery (CRi) at month 6 without SCT between CD19-CD22 CAR-T cells infusion and Month 6 response assessment.|Percentage of patients who achieve CR or…	Early Phase 1	https://ClinicalTrials.gov/show/NCT04034446
9	NCT04512716	Iomab-ACT: A Pilot Study of 131-I Apamistamab Followed by CD19-Targeted CAR T-Cell Therapy for Patients With Relapsed or Refractory B-Cell Acute Lymphoblastic Leukemia or Diffuse Large B-Cell Lymphoma	Recruiting	B-ALL|DLBCL|B ALL|Dlbcl-Ci|DLBCL Unclassifiable|DLBCL, Nos Genetic Subtypes|DLBCL Activated B-Cell Type|DLBCL Germinal Center B-Cell Type|Diffuse Large B-cell Lymphoma|HGBL|HGBL, Nos	Drug: 131-I Apamistamab|Biological: CAR T-cell	Dose-limiting toxicities and maximum tolerated dose of 131-I apamistamab, when given in combination with 19-28z CAR T-cells for treatment of relapsed or refractory B-cell ALL or DLBCL	Early Phase 1	https://ClinicalTrials.gov/show/NCT04512716
10	NCT05373147	αPD1-MSLN-CAR T Cells for the Treatment of MSLN-positive Advanced Solid Tumors	Recruiting	Solid Tumor	Biological: αPD1-MSLN-CAR T cells	Dose-limiting toxicity （DLT）|Maximum tolerated dose (MTD)|Objective response rate (ORR)|Progression-free survival (PFS)|Overall survival (OS)|Peak Plasma Concentration (Cmax)|Pharmacodynamics (PD)	Early Phase 1	https://ClinicalTrials.gov/show/NCT05373147
11	NCT05060796	Study of CXCR5 Modified EGFR Targeted CAR-T Cells for Advanced NSCLC	Recruiting	Non Small Cell Lung Cancer	Biological: CXCR5 modified EGFR Chimeric Antigen Receptor Autologous T cells	Safety by Common Terminology Criteria for Adverse Events (CTCAE) v5.0.|Objective Response Rate (ORR)	Early Phase 1	https://ClinicalTrials.gov/show/NCT05060796
12	NCT05430945	A Study of BCMA-targeted CAR-T Cells Therapy for Refractory/Relapsed Multiple Myeloma	Recruiting	Relapse Multiple Myeloma|Refractory Multiple Myeloma	Biological: BCMA Targeted CAR T-cells	Dose-limiting toxicity (DLT)|Incidence of treatment-emergent adverse events (TEAEs)|Overall response rate (ORR)|Overall survival (OS)|Quality of life(EORTC QLQ-C30) Core 30 (EORTC QLQ-C30)|Instrumental Activities of Daily Living (IADL) score|Activities of Daily Living (ADL) score|Hospital Anxiety and Depression Scale (HADS) score	Early Phase 1	https://ClinicalTrials.gov/show/NCT05430945
13	NCT04657861	APRIL CAR-T Cell Therapy for Patients With BCMA/TACI Positive Relapsed and/or Refractory Multiple Myeloma	Recruiting	Multiple Myeloma in Relapse|Multiple Myeloma, Refractory	Drug: APRIL CAR-T cells	Dose-limiting toxicity (DLT)|Incidence of treatment-emergent adverse events (TEAEs)|Multiple Myeloma (MM), Overall response rate (ORR)|MM, Overall survival (OS)|MM, Event-free survival (EFS)|Quality of life including sports activity|Activities of Daily Living (ADL) score|Instrumental Activities of Daily Living (IADL) score|Hospital Anxiety and Depression Scale (HADS) score	Early Phase 1	https://ClinicalTrials.gov/show/NCT04657861
14	NCT05480501	Clinical Trial to Evaluate the Safety and Efficacy of IM19 CAR-T Cells in Patients With Relapsed and Refractory (R/R) B-cell Acute Lymphoblastic Leukemia	Recruiting	Leukemia	Biological: IM19 CAR-T cells	Incidence of adverse events (AEs)|Persistence of CAR-T cells (cell counts and cell percentage in peripheral blood and bone marrow )|Objective response rate (ORR)|Relapse free surviva（PFS）|Duration of Response (DOR)|Overall survival (OS)|Minimal residual disease（MRD）	Early Phase 1	https://ClinicalTrials.gov/show/NCT05480501
15	NCT04283006	A Study of CD20/CD22 Targeted CAR T-cell Therapy for Relapsed or Refractory Lymphoid Malignancies	Recruiting	Relapsed and Refractory|Lymphoid Hematological Malignancies	Drug: CD20/CD22 dual Targeted CAR T-cells	Dose-limiting toxicity (DLT)|Incidence of treatment-emergent adverse events (TEAEs)|B-cell acute lymphocytic leukemia (B-ALL), MRD negative overall response rate (MRD- ORR)|B-ALL, Event-free survival (EFS)|B-ALL, Overall response rate (ORR)|B-ALL, Overall survival (OS)|B cell non-hodgkin's lymphoma (B-NHL), Overall response rate (ORR)|B-NHL, disease control rate (DCR)	Early Phase 1	https://ClinicalTrials.gov/show/NCT04283006
16	NCT05016778	A Study of CAR-T Cells Targeting GPRC5D in the Treatment of r/r Multiple Myeloma	Active, not recruiting	Multiple Myeloma	Drug: GPRC5D-CAR-T	Dose limited toxicity (DLT)|AE and SAE|Concentration of CAR-T cells|Objective Response Rate, ORR|Disease control rate, DCR|Duration of remission, DOR|Progression-free survival, PFS|Overall survival, OS	Early Phase 1	https://ClinicalTrials.gov/show/NCT05016778
17	NCT05225831	Safety and Efficacy of CD19/CD22 Dual Targeted CAR-T Cell Therapy in R/R B-Cell Acute Lymphoblastic Leukemia	Recruiting	CD19+ and CD 22+ B-ALL	Biological: Autologous CD19/CD22 Chimeric Antigen Receptor T-cells|Drug: Cyclophosphamide,Fludarabine	Safety: Incidence of adverse events|Efficacy: Remission Rate|Efficacy:duration of response (DOR)|Efficacy: progression-free survival (PFS)|CAR-T proliferation|Cytokine release	Early Phase 1	https://ClinicalTrials.gov/show/NCT05225831
18	NCT05252572	Clinical Study of CLL1 CAR-T Cells in the Treatment of Hematological Malignancies	Recruiting	AML	Biological: CLL1 CAR T-cells	Dose-limiting toxicity (DLT)|Incidence of treatment-emergent adverse events (TEAEs)|Concentration of CAR-T cells|Disease control rate, DCR|Duration of remission, DOR|Progression-free survival, PFS|Overall survival, OS	Early Phase 1	https://ClinicalTrials.gov/show/NCT05252572
19	NCT05239689	Clinical Study of CD38 CAR-T Cells in the Treatment of Hematological Malignancies	Recruiting	AML	Biological: CD38 CAR T-cells	Dose-limiting toxicity (DLT)|Incidence of treatment-emergent adverse events (TEAEs)|Concentration of CAR-T cells|Disease control rate, DCR|Duration of remission, DOR|Progression-free survival, PFS|Overall survival, OS	Early Phase 1	https://ClinicalTrials.gov/show/NCT05239689
20	NCT04532203	A Study of CAR-T Cells Therapy for Patients With Relapsed and/or Refractory Central Nervous System Hematological Malignancies	Recruiting	Acute Lymphoblastic Leukemia|Non-Hodgkin's Lymphoma	Drug: CAR-T cells|Procedure: Ommaya Reservoir	Dose-limiting toxicity (DLT)|Incidence of treatment-emergent adverse events (TEAEs)|B-cell acute lymphocytic leukemia(B-ALL), Overall response rate (ORR)|B-ALL, Overall survival (OS)|B-ALL, Event-free survival (EFS)|B cell non-hodgkin's lymphoma (B-NHL), Overall response rate (ORR)|B-NHL, disease control rate (DCR)|Quality of life|IADL score|ADL score|HADS score	Early Phase 1	https://ClinicalTrials.gov/show/NCT04532203
21	NCT04637269	Anti-BCMA CAR-T Cell Therapy for the R/R Multiple Myeloma	Recruiting	Multiple Myeloma	Biological: anti-BCMA CAR-T	Incidence of dose limiting toxicity (DLTs)|Incidence and severity of AEs and SAEs|Best Overall Response|Duration of Response	Early Phase 1	https://ClinicalTrials.gov/show/NCT04637269
22	NCT04626752	CAR-T Cells in Treating Patients With Relapsed or Refractory Multiple Myeloma	Recruiting	Relapsed or Refractory Multiple Myeloma	Drug: BCMA CAR-T|Drug: Fludarabine|Drug: Cyclophosphamide	Number of Participants with Severe/Adverse Events as a Measure of Safety|CAR-T Cell expansion level|Objective response rate of complete remission and partial remission|Overall survival time	Early Phase 1	https://ClinicalTrials.gov/show/NCT04626752
23	NCT04532281	A Study of Murine CD19 CAR-T Therapy for Patients With Relapsed or Refractory CD19+ B-cell Hematological Malignancies	Recruiting	Acute Lymphoblastic Leukemia|Non-Hodgkin Lymphoma of Soft Tissue	Drug: Murine CD19 CAR-T cells	Dose-limiting toxicity (DLT)|Incidence of treatment-emergent adverse events (TEAEs)|B-cell acute lymphocytic leukemia(B-ALL), Overall response rate (ORR)|B-ALL, Overall survival (OS)|B-ALL, Event-free survival (EFS)|B cell non-hodgkin's lymphoma (B-NHL), Overall response rate (ORR)|B-NHL, disease control rate (DCR)|Quality of life|Activities of Daily Living (ADL) score|Instrumental Activities of …	Early Phase 1	https://ClinicalTrials.gov/show/NCT04532281
24	NCT04173988	Study of alloCART-19 Cell Therapy in Pediatric Patients With Relapsed/Refractory B-Cell Acute Lymphoblastic Leukemia	Recruiting	ALL, Childhood B-Cell	Genetic: alloCART-19|Drug: Cyclophosphamide|Drug: Fludarabine	Dose Limiting Toxicity|The occurrence of adverse events|Objective Response Rate|Best Overall Response	Early Phase 1	https://ClinicalTrials.gov/show/NCT04173988
25	NCT05478343	Clinical Trial to Evaluate the Safety and Efficacy of IM21 CAR-T Cells in Patients With Relapsed and Refractory (R/R) Multiple Myeloma	Recruiting	Multiple Myeloma	Biological: IM21 CAR-T cells	Incidence of adverse events (AEs)|Persistence of CAR-T cells (cell counts and cell percentage in peripheral blood and bone marrow )|Objective response rate (ORR)|Overall survival (OS)|Minimal residual disease（MRD）|Duration of Response (DOR)	Early Phase 1	https://ClinicalTrials.gov/show/NCT05478343
26	NCT04603872	CAR-T Cells Combined With Dasatinib for Patients With Relapsed and/or Refractory B-cell Hematological Malignancies	Recruiting	Multiple Myeloma in Relapse|Multiple Myeloma, Refractory|Acute Lymphoblastic Leukemia, in Relapse|Acute Lymphocytic Leukaemia Refractory|Non-Hodgkin's Lymphoma, Relapsed|Non-Hodgkin's Lymphoma Refractory	Drug: CD19/BCMA Targeted CAR T-cells and dasatinib|Drug: CD19/BCMA Targeted CAR T-cells	Dose-limiting toxicity (DLT)|Incidence of treatment-emergent adverse events (TEAEs)|B-cell acute lymphocytic leukemia(B-ALL), Overall response rate (ORR)|B-ALL, Overall survival (OS)|B-ALL, Event-free survival (EFS)|B cell non-hodgkin's lymphoma (B-NHL), Overall response rate (ORR)|B-NHL, disease control rate (DCR)|Multiple myeloma (MM), Overall response rate (ORR)|MM, Overall survival (OS)|Quali…	Early Phase 1	https://ClinicalTrials.gov/show/NCT04603872
27	NCT03692663	Study of Anti-PSMA CAR NK Cell (TABP EIC) in Metastatic Castration-Resistant Prostate Cancer	Recruiting	Metastatic Castration-resistant Prostate Cancer	Drug: TABP EIC|Biological: Cyclophosphamide|Biological: fludarabine	Occurrence of treatment related adverse events as assessed by CTCAE v5.0|The pharmacokinetic analysis of TABP EIC|The pharmacodynamics analysis of TABP EIC|The proportion of patients with a decrease in PSA levels from baseline.|Progression-free survival (PFS) after TABPEIC infusion|Time to clinical progression	Early Phase 1	https://ClinicalTrials.gov/show/NCT03692663
28	NCT05306080	Tadekinig Alfa (IL-18BP) Rescue Therapy for CAR T Cell Related Cytokine Release Syndrome (CRS) and HLH-like Syndrome	Recruiting	CRS - Cytokine Release Syndrome|HLH	Drug: Tadekinig alfa (IL-18BP)	Evaluate preliminary safety and feasibility of administering investigational rescue therapies for the treatment of CAR T cell related CRS and CRHLS.	Early Phase 1	https://ClinicalTrials.gov/show/NCT05306080
29	NCT05654077	EBV CAR-T Cells for Nasopharyngeal Carcinoma	Recruiting	Nasopharyngeal Carcinoma	Biological: CAR-T Cell Injection|Drug: Fludarabine|Drug: cyclophosphamide	Dose-limiting toxicity（DLT）|Cmax|Tmax|AUC(Day 0 to Day 28)|ORR|PFS|OS OS	Early Phase 1	https://ClinicalTrials.gov/show/NCT05654077
30	NCT05085444	A Study of CD19/BCMA Chimeric Antigen Receptor T Cells Therapy for Patients With Refractory Scleroderma	Recruiting	Scleroderma|Autoimmune Diseases	Biological: Assigned Interventions CD19/BCMA CAR T-cells	Dose-limiting toxicity (DLT)|Incidence of treatment-emergent adverse events (TEAEs)|Concentration of CAR-T cells|Objective Response Rate, ORR|Disease control rate, DCR|Duration of remission, DOR|Progression-free survival, PFS|Overall survival, OS	Early Phase 1	https://ClinicalTrials.gov/show/NCT05085444
31	NCT05085418	A Study of CD19/BCMA Chimeric Antigen Receptor T Cells Therapy for Patients With Refractory Immune Nephritis	Recruiting	Immune Nephritis|Autoimmune Diseases|Lupus Nephritis	Biological: Assigned Interventions CD19/BCMA CAR T-cells	Dose-limiting toxicity (DLT)|Incidence of treatment-emergent adverse events (TEAEs)|Concentration of CAR-T cells|Objective Response Rate, ORR|Disease control rate, DCR|Duration of remission, DOR|Progression-free survival, PFS|Overall survival, OS	Early Phase 1	https://ClinicalTrials.gov/show/NCT05085418
32	NCT05085431	A Study of CD19/BCMA Chimeric Antigen Receptor T Cells Therapy for Patients With Refractory Sjogren's Syndrome	Recruiting	Sjogren's Syndrome|Autoimmune Diseases	Biological: Assigned Interventions CD19/BCMA CAR T-cells	Dose-limiting toxicity (DLT)|Incidence of treatment-emergent adverse events (TEAEs)|Concentration of CAR-T cells|Objective Response Rate, ORR|Disease control rate, DCR|Duration of remission, DOR|Progression-free survival, PFS|Overall survival, OS	Early Phase 1	https://ClinicalTrials.gov/show/NCT05085431
33	NCT05030779	A Study of CD19/BCMA Chimeric Antigen Receptor T Cells Therapy for Patients With Refractory Systemic Lupus Erythematosus	Recruiting	Systemic Lupus Erythematosus|Autoimmune Diseases	Biological: Assigned Interventions CD19/BCMA CAR T-cells	Dose-limiting toxicity (DLT)|Incidence of treatment-emergent adverse events (TEAEs)|Autoantibody detection|Concentration of CAR-T cells|Objective Response Rate, ORR|Disease control rate, DCR|Duration of remission, DOR|Progression-free survival, PFS|Overall survival, OS	Early Phase 1	https://ClinicalTrials.gov/show/NCT05030779
34	NCT05239676	Autologous Hematopoietic Stem Cell Transplantation Combined With CAR-T Cells in the Treatment of Refractory and Relapsed Malignant Lymphoma	Recruiting	Lymphoma	Biological: Autologous hematopoietic stem cell transplantation combined with CD19 CAR-T cells	overall response rate|Incidence of treatment-emergent adverse events (TEAEs)|Overall response rate(ORR)|Progression-free survival (PFS)|Overall survival (OS)|Duration of response(DOR)	Early Phase 1	https://ClinicalTrials.gov/show/NCT05239676
35	NCT05248048	NKG2D CAR-T Cells to Treat Patients With Previously Treated Liver Metastatic Colorectal Cancer	Recruiting	Refractory Metastatic Colorectal Cancer	Biological: CAR-T infusion	Dose-Limiting Toxicity#DLT#|Maximal Tolerable Dose#MTD#|Antitumor efficacy-Objective response rate (ORR)|Antitumor efficacy-Overall survival (OS)	Early Phase 1	https://ClinicalTrials.gov/show/NCT05248048
36	NCT04134325	Study of PD-1 Inhibitors After CD30.CAR T Cell Therapy in Relapsed/Refractory Hodgkin Lymphoma	Recruiting	Relapsed Hodgkin Lymphoma|Refractory Hodgkin Lymphoma	Biological: Nivolumab|Biological: Pembrolizumab	Objective response, defined as complete response (CR) or partial response (PR) at 12 weeks after initiating anti-PD-1 therapy|Peripheral T-cell receptor frequency per 100,000 clones on Day 1, Day 21, and Day 42 of anti-PD-1 therapy.|Percent change in peripheral blood T-cell subsets|Progression free survival	Early Phase 1	https://ClinicalTrials.gov/show/NCT04134325
37	NCT04626739	CAR-T Cells in Treating Patients With Relapsed or Refractory NHL	Recruiting	Refractory Indolent Adult Non-Hodgkin Lymphoma	Drug: CD19 CAR-T|Drug: CD22 CAR-T|Drug: CD19+CD22 CAR-T|Drug: Fludarabine|Drug: Cyclophosphamide	Number of Participants with Severe/Adverse Events as a Measure of Safety|CAR-T Cell expansion level|Objective response rate of complete remission and partial remission|Overall survival time	Early Phase 1	https://ClinicalTrials.gov/show/NCT04626739
38	NCT05194709	Study of Anti-5T4 CAR-NK Cell Therapy in Advanced Solid Tumors	Recruiting	Advanced Solid Tumors	Biological: Anti-CAR-NK Cells	Number of Adverse Events (AEs)|Objective response rate (ORR)|Progression-free survival (PFS)|Overall survival (OS)|Disease control rate (DCR)|Cytokine release|Lymphocyte subtype	Early Phase 1	https://ClinicalTrials.gov/show/NCT05194709
39	NCT04650724	Clinical Study of T Cell Infusion Targeting BCMA Chimeric Antigen Receptor	Completed	Multiple Myeloma	Drug: T cell infusion agent targeting BCMA chimeric antigen receptor	Incidence of AE or SAE|ORR	Early Phase 1	https://ClinicalTrials.gov/show/NCT04650724
40	NCT05574608	Allogenic CD123-CAR-NK Cells in the Treatment of Refractory/Relapsed Acute Myeloid Leukemia	Recruiting	Acute Myeloid Leukemia Refractory|Acute Myeloid Leukemia Recurrent	Biological: CD123-CAR-NK cells	Dose limiting toxicities (DLTs)|Treatment-emergent adverse events|Treatment-related adverse events|Complete response (CR)|Progression free survival (PFS)|Overall Survival (OS)|Proportion of subjects with minimal-residual disease (MRD) negative response|The area under the concentration time-curve (AUC) of CD123-CAR-NK cells|Peak levels of CD123-CAR-NK cells (maximum concentration or Cmax)	Early Phase 1	https://ClinicalTrials.gov/show/NCT05574608
41	NCT05239702	Clinical Study of Targeting CD7 CAR-T Cells in the Treatment of Autoimmune Diseases	Recruiting	Crohn Disease|Ulcerative Colitis|Dermatomyositis|Still Disease|Autoimmune Diseases	Biological: CD7 CAR T-cells	Dose-limiting toxicity (DLT)|Incidence of treatment-emergent adverse events (TEAEs)|Overall response rate (ORR)|Best overall response, BOR|Concentration of CAR-T cells|Duration of remission, DOR|Overall survival (OS)	Early Phase 1	https://ClinicalTrials.gov/show/NCT05239702
42	NCT05137275	Study of Anti-5T4 CAR-raNK Cell Therapy in Locally Advanced or Metastatic Solid Tumors	Recruiting	Locally Advanced or Metastatic Solid Tumors	Biological: Anti-5T4 CAR-raNK Cells	Part A: Incidence of dose limiting toxicity (DLTs)|Part A: Number of Adverse Events (AEs)|Part B: Objective response rate (ORR)|Part B: Disease control rate (DCR)|Part B: Duration of remission (DOR)|Part B: Progression-free survival (PFS)|Part B: Overall survival (OS)|The number of CAR-raNK cells|Cytokine release|Lymphocyte subtype|Anti-CAR antibodies	Early Phase 1	https://ClinicalTrials.gov/show/NCT05137275
43	NCT05287165	Clinical Trial to Evaluate the Safety and Efficacy of IM96 CAR-T Cells Therapy in Patients With Advanced Digestive System Neoplasms	Recruiting	Advanced Solid Tumors|Digestive System Neoplasms|Pancreatic Cancer Resectable|Colorectal (Colon or Rectal) Cancer	Drug: IM96 CAR-T cells	Incidence of Treatment Related adverse events (AEs)|Objective response rate (ORR)|Progression-free survival (PFS)|Duration of Response (DOR)|Overall survival (OS)|Persistence of CAR-T cells (cell counts and cell percentage in peripheral blood)	Early Phase 1	https://ClinicalTrials.gov/show/NCT05287165
44	NCT05275062	Clinical Trial to Evaluate the Safety and Efficacy of IM92 CAR-T Cells Therapy in Patients With Advanced Gastric or Pancreatic Adenocarcinoma	Recruiting	Advanced Solid Tumors|Gastric Cancer|Esophagogastric Junction Cancer|Pancreatic Cancer	Drug: IM92 CAR-T cells	Incidence of adverse events (AEs)|Objective response rate (ORR)|Disease Control Rate（DCR）|Progression-free survival (PFS)|Overall survival (OS)|Persistence of CAR-T cells (cell counts and cell percentage in peripheral blood)|Response rate of tumor markers (CEA, CA19-9) before and after CAR-T cells infusion|Anti-therapeutic IM92 CAR-T cells antibody	Early Phase 1	https://ClinicalTrials.gov/show/NCT05275062
45	NCT05008536	Anti-BCMA CAR-NK Cell Therapy for the Relapsed or Refractory Multiple Myeloma	Recruiting	Multiple Myeloma, Refractory	Biological: Anti-BCMA CAR-NK Cells|Drug: Fludarabine|Drug: Cytoxan	Overall Remission Rate (ORR)|Incidence of dose limiting toxicity (DLTs)|Progression-free survival (PFS)|Duration of Response (DOR)	Early Phase 1	https://ClinicalTrials.gov/show/NCT05008536
46	NCT05263817	A Clinical Study of CD19/BCMA CAR-T Cells in the Treatment of Refractory POEMS Syndrome, Amyloidosis, Autoimmune Hemolytic Anemia, and Vasculitis	Recruiting	POEMS Syndrome|Amyloidosis|Autoimmune Hemolytic Anemia|Vasculitis	Biological: CD19/BCMA CAR T-cells	Dose-limiting toxicity (DLT)|Incidence of treatment-emergent adverse events (TEAEs)|Titer of auto-antibody Titer of auto-antibody titer of auto-antibody|Overall response rate (ORR)|Best overall response, BOR|Overall survival (OS)|Duration of remission, DOR	Early Phase 1	https://ClinicalTrials.gov/show/NCT05263817
47	NCT05105867	CD19 Targeted UCAR-T for CD19+ Refractory/Relapsed B-ALL/NHL	Recruiting	B-Cell Leukemia|B Cell Lymphoma	Biological: anti-CD19 UCAR-T injection	Dose limiting toxicity|Incidence of AE after CAR-T infusion|ORR rate|PFS|OS|Change of CAR Copies|Change of CAR-T cell counts|Changes in the concentration of cytokine	Early Phase 1	https://ClinicalTrials.gov/show/NCT05105867
48	NCT05652530	Clinical Study of the Safety and Efficacy of BCMA CAR-NK	Recruiting	Immunotherapy|Multiple Myeloma	Drug: Chimeric Antigen Receptor NK Cell Injection Targeting BCMA (BCMA CAR-NK)	Safety and Toxicity Assessment per Adverse Event reporting classified according to CTCAE V5.0	Early Phase 1	https://ClinicalTrials.gov/show/NCT05652530
49	NCT03943472	BCMA Chimeric Antigen Receptor Expressing T Cells Therapy for Relapsed/Refractory Multiple Myeloma	Recruiting	Multiple Myeloma	Biological: Anti-BCMA CAR-T cells|Drug: Fludarabine|Drug: Cyclophosphamide|Drug: Immune inhibitors	Safety measured by occurrence of study related adverse effects defined by NCI CTCAE 5.0|Overall complete remission rate defined by the standard response criteria for malignant lymphoma for each arm|Duration of CAR-positive T cells in circulation	Early Phase 1	https://ClinicalTrials.gov/show/NCT03943472
50	NCT04626765	CAR-T for Children With Relapsed and Refractory Acute Lymphoblastic Leukemia	Recruiting	Childhood Acute Lymphoblastic Leukemia	Drug: CD19 CAR-T|Drug: CD22 CAR-T|Drug: CD 19+22|Drug: Fludarabine|Drug: Cyclophosphamide	Number of Participants with Severe/Adverse Events|CAR-T Cell expansion level|Objective response rate of complete remission and partial remission|Overall survival time	Early Phase 1	https://ClinicalTrials.gov/show/NCT04626765
51	NCT04626726	Adult B-ALL Treated by CART Cell Bridging Allogeneic Hematopoietic Stem Cell Transplantation	Recruiting	Adult B Acute Lymphoblastic Leukemia	Drug: CD19 CAR-T|Drug: CD22 CAR-T|Drug: CD19+CD22 CAR-T|Drug: Fludarabine|Drug: Cyclophosphamide	Number of Participants with Severe/Adverse Events as a Measure of Safety|Copies numbers of CAR in peripheral blood(PB) and/or bone marrow(BM)|Objective response rate of complete remission and partial remission|Overall survival time	Early Phase 1	https://ClinicalTrials.gov/show/NCT04626726
52	NCT05215015	Study of Anti-CD33/CLL1 CAR-NK in Acute Myeloid Leukemia	Recruiting	Acute Myeloid Leukemia	Biological: Anti-CD33/CLL1 CAR-NK Cells	Incidence of dose limiting toxicity (DLT)|Overall survival (OS)|Minimal residual disease (MRD)|Objective response rate (ORR)|Duration of overall response (DOR)|Plasma concentration of CAR-NK cells|Cytokine release|Adverse Events (AEs)|Percentage of subjects receiving hematopoietic stem cell transplantation (HSCT)	Early Phase 1	https://ClinicalTrials.gov/show/NCT05215015
53	NCT05302648	To Evaluate the Safety and Efficacy of Human Derived Anti-BCMA CAR-T Injection for Subjects With R/R MM	Recruiting	Multiple Myeloma	Drug: Human Derived anti-BCMA CAR-T Injection	Dose limited toxicity(DLT)|Pharmacokinetics parameters - Maximum CAR level in blood and CAR level in bone marrow(Cmax)|Pharmacokinetics parameters -Time to peak CAR level in blood (Tmax)|Pharmacokinetics parameters - 28-day Area under the curve of the CAR level in blood(AUC0-28)|Pharmacodynamics characteristics - Cytokines Concentrations,cytokines level in blood|Pharmacodynamics characteristics -…	Early Phase 1	https://ClinicalTrials.gov/show/NCT05302648
54	NCT04803929	Clinical Study of Anti-ILT3 CAR-T Therapy for R/R AML(M4/M5)	Recruiting	AML M4|AML M5	Biological: anti-ILT3 CAR-T	Rate of grade 3 or 4 treatment related adverse effects|Implantation endpoint|Disease specific response|Overall survival|Progress-free survival|CAR-T residue|Minimal residual disease (MRD)	Early Phase 1	https://ClinicalTrials.gov/show/NCT04803929
55	NCT04977193	A Study to Evaluate the Safety and Efficacy of ly011 Cell Injection in the Treatment of Advanced Gastric Adenocarcinoma	Recruiting	Advanced Gastric Adenocarcinoma	Biological: LY011	Maximum tolerable dose（MTD）|Incidence of Treatment-Emergent Adverse Events [Safety]|Overall Response rate（ORR）|Area under the curve from time 0 to the last time point (AUC0-t)|Apparent clearance (CL)|Maximum concentration (Cmax)|Half-life (T½）|Area under the serum concentration-time curve (AUC0-inf)|Time to maximum concentration (Tmax)|Terminal elimination rate constant (λz)|Area under the curve …	Early Phase 1	https://ClinicalTrials.gov/show/NCT04977193
56	NCT04951141	Clinical Study of Intratumoral Injection of CAR-T Cells in the Treatment of Advanced Liver Tumors	Recruiting	Hepatocellular Carcinoma , Cholangiocarcinoma	Biological: anti-GPC3 CAR-T cells	Adverse events attributed to the administration of the anti-GPC3 CAR-T cells|Objective response rate (ORR)|Overall survival (OS)	Early Phase 1	https://ClinicalTrials.gov/show/NCT04951141
57	NCT04236011	BCMA and CD19 Targeted Fast Dual CAR-T for BCMA+ Refractory/Relapsed Multiple Myeloma	Recruiting	Multiple Myeloma	Biological: GC012F injection	Incidence and severity of adverse events after GC012F infusion|Percentage of MRD negative patients after GC012F treatment|ORR (PR, VGPR, CR and sCR) of patients receive GC012F treatment|Progression free survival after GC012F treatment|Copies and cell counts of CAR in blood and bone marrow (if available) after GC012F treatment|Cytokines in serum after GC012F treatment|Subset of lymphocytes and ADA…	Early Phase 1	https://ClinicalTrials.gov/show/NCT04236011
58	NCT04662294	CD 70 CAR T for Patients With CD70 Positive Malignant Hematologic Diseases	Recruiting	Acute Myeloid Leukemia|Non-hodgkin's Lymphoma|Multiple Myeloma	Biological: CD70 CAR T-cells	Dose-limiting toxicity (DLT)|Incidence of treatment-emergent adverse events (TEAEs)|Acute Myeloid Leukemia (AML), Overall response rate (ORR)|AML, Overall survival (OS)|AML, Event-free survival (EFS)|Non-Hodgkin's lymphoma (NHL), Overall response rate (ORR)|NHL, Overall survival (OS)|NHL, Event-free survival (EFS)|Multiple myeloma (MM), Overall response rate (ORR)|MM, Overall survival (OS)|MM, Ev…	Early Phase 1	https://ClinicalTrials.gov/show/NCT04662294
59	NCT05070156	B010-A Injection for Treating Patients With GPC3 Positive Advanced Hepatocellular Carcinoma	Recruiting	Advanced Hepatocellular Carcinoma	Biological: Biological/Vaccine: Low-dose group|Biological: Biological/Vaccine: Mid-dose group|Biological: Biological/Vaccine: High-dose group	Evaluate incidence of treatment-emergent adverse events [Safety and Tolerability] after B010-A injection.|Evaluate the cellular kinetics of subjects after B010-A injection.|Evaluate the pharmacodynamics of subjects after B010-A injection.|Evaluate the preliminary efficacy of B010-A after injection.|Progression-free survival (PFS)|Overall survival (OS)|Objective remission rate (ORR)|Disease contro…	Early Phase 1	https://ClinicalTrials.gov/show/NCT05070156
Phase 1
1	NCT03980691	Effect of Chidamide Combined With CAT-T or TCR-T Cell Therapy on HIV-1 Latent Reservoir	Completed	HIV/AIDS	Biological: Chidamide with CAR-T or TCR-T cell therapy	Incidence of treatment-associated adverse events|HIV reservoir	Phase 1	https://ClinicalTrials.gov/show/NCT03980691
2	NCT04594135	Anti-CD5 CAR T Cells for Relapsed/Refractory T Cell Malignancies	Recruiting	T-cell Acute Lymphoblastic Leukemia|T-cell Non-Hodgkin Lymphoma	Drug: anti-CD5 CAR T cells	Number of adverse events after anti-CD5 CAR T cells cell infusion|Incidence of treatment-emergent adverse events|Disease Free Survival (DFS)|Progression-Free Survival (PFS)|Overall Survival (OS)	Phase 1	https://ClinicalTrials.gov/show/NCT04594135
3	NCT05421663	A Study of C-CAR039 in Patients With Relapsed or Refractory B-Cell Non-Hodgkin Lymphoma	Recruiting	B Cell Non-Hodgkin's Lymphoma	Biological: CD19/CD20-directed CAR-T cells	Incidence of Adverse Events [Safety and Tolerability]|The recommended Phase 2 dose (RP2D) of C-CAR039 in patients with r/r B-NHL|Overall response rate (ORR)|Time to response (TTR)|Duration of response (DOR)|C-CAR039 CAR copy number by qPCR in peripheral blood|Cmax (maximal plasma concentration)|Tmax (Time to reach the maximal plasma concentration)|AUCs (area under the curve)|Presence of replicati…	Phase 1	https://ClinicalTrials.gov/show/NCT05421663
4	NCT04162340	CD4-specific CAR T Cells (CD4 CAR T Cells) for Relapsed/Refractory T Cell Malignancies	Recruiting	T Cell Lymphoma in Relapse|Refractory T-Cell Lymphoma	Biological: CD4 CAR T cells	Number of adverse events after CD4 CAR T cells cell infusion|Incidence of treatment-emergent adverse events|Disease Free Survival (DFS)|Progression-Free Survival (PFS)|Overall Survival (OS)	Phase 1	https://ClinicalTrials.gov/show/NCT04162340
5	NCT05149391	A Study of C-CAR039 in Subjects With Relapsed and/or Refractory B Cell Non-Hodgkin's Lymphoma	Recruiting	B Cell Non-Hodgkin's Lymphoma	Biological: CD19/CD20-directed Chimeric Antigen Receptor T Cells	Safety Observation|Maximum concentration (Cmax) of C-CAR039 in the peripheral blood.|Time to maximum concentration (Tmax) of C-CAR039 in the peripheral blood.|Peripheral blood duration of C-CAR039 in the peripheral blood after infusion.|Area under the curve 0h-28d of C-CAR039 in the peripheral blood.|Overall response rate (ORR)|Duration of response (DOR)|Progression-free survival (PFS)|Overall su…	Phase 1	https://ClinicalTrials.gov/show/NCT05149391
6	NCT05094206	CAR20.19.22 T-cells in Relapsed, Refractory B-cell Malignancies	Recruiting	B-cell Non Hodgkin Lymphoma|B-cell Chronic Lymphocytic Leukemia	Biological: Dose Level -1: 0.75x10^6 cells/kg CAR20.19.22 cells|Biological: Dose Level 0: 1x10^6 cells/kg CAR20.19.22 cells|Biological: Dose Level 1: 2.5x10^6 cells/kg CAR20.19.22 cells|Biological: Dose expansion: The maximum tolerated dose of CAR20.19.22 cells	Number of Non-hematologic Adverse Events after Infusion|Number of grade 3-4 cytokine release syndrome (CRS).|Number of grade 3-4 immune effector cell-associated neurotoxicity syndrome (ICANS)	Phase 1	https://ClinicalTrials.gov/show/NCT05094206
7	NCT03960840	CD19-specific CAR-T Cells in CLL/SLL and DLBCL	Recruiting	Chronic Lymphocytic Leukemia; Small Lymphocytic Lymphoma; Diffuse Large B-cell Lymphoma; Acute Lymphoblastic Leukemia	Drug: YTB323 and ibrutinib|Drug: YTB323 single agent	Dose recommendation: incidence and nature of Dose Limiting Toxicities (Dose Escalation part only)|Safety: incidence and severity of AEs and SAEs, including changes in laboratory values, ECG and vital signs|Tolerability: ibrutinib dose modifications in the CLL/SLL arm|Manufacture success: number of patients infused with planned target dose|Cellular kinetics: CAR transgene levels by quantitative po…	Phase 1	https://ClinicalTrials.gov/show/NCT03960840
8	NCT03829540	CD4CAR for CD4+ Leukemia and Lymphoma	Recruiting	T-cell Lymphoma|T-cell Leukemia	Biological: CD4CAR	Number of participants with treatment-related adverse events as assessed by CTCAE v5.0|Duration of in vivo survival of the CD4CAR.|Rate of manufacturing failure|Clinical Response|trafficking of CD4CAR at tumor sites and at sites with significant toxicity|Number of participants with immune reactions against CD4CAR|Serum cytokines levels|determine CD4CAR cell subsets during proliferation	Phase 1	https://ClinicalTrials.gov/show/NCT03829540
9	NCT05032599	Donor-Derived CD5 CAR T Cells in Subjects With Relapsed or Refractory T-Cell Acute Lymphoblastic Leukemia	Recruiting	T-Cell Acute Lymphoblastic Leukemia	Biological: CD5 CART	Incidence and type of dose-limiting toxicity (DLT)|Incidence and severity of adverse events (AE)|Objective response rate (ORR)|Quantification of CAR T cells|Severe adverse events (SAE)|Best overall response (BOR)	Phase 1	https://ClinicalTrials.gov/show/NCT05032599
10	NCT03958656	T-cells Expressing an Anti-SLAMF7 CAR for Treating Multiple Myeloma	Completed	Myeloma-Multiple|Myeloma, Plasma-Cell	Drug: Cyclophosphamide|Drug: Fludarabine|Drug: Rimiducid|Biological: Anti-Signaling lymphocytic activation molecule F7 (SLAMF7) chimeric antigen receptor (CAR) T cells	Number of Participants That Had Any Grade ≤2, and 3, 4 and 5 Adverse Events Following Administration of T Cells Expressing Anti- Signaling Lymphocytic Activation Molecule F7 (SLAMF7) Chimeric Antigen Receptor (CAR)	Phase 1	https://ClinicalTrials.gov/show/NCT03958656
11	NCT05370430	BAFFR-targeting CAR T Cells for Patients With Relapsed or Refractory B-NHL	Recruiting	Relapsed or Refractory B-cell Non-Hodgkin's Lymphoma	Biological: BAFFR-CAR T cells	Incidence of adverse events|Maximum Tolerated Dose (MTD)|Disease Response|Minimal Residual Disease (MRD)|B Cell Quantification|Progression-free survival (PFS)|Overall Survival (OS)	Phase 1	https://ClinicalTrials.gov/show/NCT05370430
12	NCT03602612	T Cells Expressing a Novel Fully-Human Anti-BCMA CAR for Treating Multiple Myeloma	Active, not recruiting	Myeloma-Multiple|Myeloma, Plasma-Cell	Drug: Cyclophosphamide|Drug: Fludarabine|Biological: Anti-BCMA CAR T cells	Determine the safety of administering T cells expressing an BCMA CAR	Phase 1	https://ClinicalTrials.gov/show/NCT03602612
13	NCT04088890	Autologous CD22 CAR T Cells in Adults w/ Recurrent or Refractory B Cell Malignancies	Recruiting	B-ALL|B-cell Non Hodgkin Lymphoma|DLBCL|Follicular Lymphoma Grade 3B	Drug: Fludarabine|Drug: Cyclophosphamide|Drug: CD22 CAR	Rate of successful manufacture of CD22 CAR T cells|MTD/RP2D of CD22-CAR T cells in subjects with aggressive B-cell NHL|Safe dose of CD22-CAR T cells in subjects with ALL|Clinical activity of CD22-CAR T cells in adults with relapsed/refractory CD22-expressing B-cell ALL at target dose|Clinical activity of CD22-CAR T cells in adults with relapsed/refractory aggressive B-cell NHL at MTD/RP2D	Phase 1	https://ClinicalTrials.gov/show/NCT04088890
14	NCT02431988	Evaluation of CAR19 T-cells as an Optimal Bridge to Allogeneic Transplantation	Completed	Diffuse Large B-Cell Lymphoma	Procedure: Leukapheresis|Drug: Cyclophosphamide|Drug: Fludarabine|Biological: CAR19 T-Cells	Feasibility of adequate leucapheresis collection and generation of CAR19 T cells.|Toxicity evaluation following CAR19 T-cell administration.|Efficacy of CAR19 T-cells.|CAR19 T-cell engraftment|B cell compartment|Cytokine profile|Clinical complete response|Eligibility to allogeneic transplantation	Phase 1	https://ClinicalTrials.gov/show/NCT02431988
15	NCT04410900	Vaccine Responsiveness After CAR-T Cell Therapy	Recruiting	B-Cell Neoplasm	Biological: Wistar Rabies Virus Strain PM-1503-3M Vaccine|Procedure: Biospecimen Collection	Proportion of participants with positive vaccine response|Proportion of participants with sustained vaccine response|Longitudinal rabies virus neutralizing antibody (RVNA) titers|Longitudinal rabies virus binding IgM antibody titers|Longitudinal rabies virus binding IgG antibody titers	Phase 1	https://ClinicalTrials.gov/show/NCT04410900
16	NCT04840875	Phase I Clinical Trial of Autologous CD7-CAR T Cells in the Treatment of High-risk Acute T-cell Leukemia / Lymphoma	Recruiting	T Cell Lymphoma|T-cell Leukemia	Biological: chimeric antigen receptor T cell treatment	DLT rate	Phase 1	https://ClinicalTrials.gov/show/NCT04840875
17	NCT05487495	Donor-Derived CD5 CAR T (CT125B) Cells for Relapsed or Refractory T- Cell Acute Lymphoblastic Leukemia/Lymphoma	Recruiting	T-Cell Acute Lymphoblastic Leukemia/Lymphoma	Biological: CD5 CAR T (CT125B)	Incidence and type of dose-limiting toxicity (DLT)|Incidence and severity of adverse events (AE)|Objective response rate (ORR)|Counts and persistence of CAR T cells|Incidence and grade of severe adverse events (SAEs)|Best overall response (BOR) rate|The counts of CART cells after using CAR T suicidal switch drugs .	Phase 1	https://ClinicalTrials.gov/show/NCT05487495
18	NCT03690011	Cell Therapy for High Risk T-Cell Malignancies Using CD7-Specific CAR Expressed On Autologous T Cells	Recruiting	T-cell Acute Lymphoblastic Leukemia|T-cell Acute Lymphoblastic Lymphoma|T-non-Hodgkin Lymphoma	Genetic: CD7.CAR/28zeta CAR T cells|Drug: Fludarabine|Drug: Cyclophosphamide	Number of patients with dose limiting toxicity|Overall Response Rate	Phase 1	https://ClinicalTrials.gov/show/NCT03690011
19	NCT04934774	Non-gene Edited Anti-CD7 CAR T Cells for Relapsed/Refractory T Cell Malignances	Recruiting	T-cell Acute Lymphoblastic Leukemia|T-cell Acute Lymphoblastic Lymphoma|T-cell Non-Hodgkin Lymphoma	Biological: CD7 CAR T cells	Dose limiting toxicity (DLT)|Type of dose-limiting toxicity (DLT)|Adverse event by severity|Overall response rate of ant-CD7 CAR|Progression-free survival (PFS)|Overall survival	Phase 1	https://ClinicalTrials.gov/show/NCT04934774
20	NCT04812691	CD19-targeted CAR T Cells （JWCAR029） for Primary Refractory Diffuse Large B Cell Lymphoma	Recruiting	Diffuse Large B Cell Lymphoma	Biological: JWCAR029 (CD19-targeted Chimeric Antigen Receptor Cells)	Types, frequency, and severity of adverse events and laboratory anomalies|Complete response rate (CRR) in primary refractory DLBCL subjects|Objective response rate (ORR) in primary refractory DLBCL subjects|Best objective response rate (BORR)|Investigator evaluated CRR|Investigator evaluated ORR (ORR=CR+PR)|Duration of response (DOR)|Duration of complete remission (DoCR)|Time to response (TTR)|Ti…	Phase 1	https://ClinicalTrials.gov/show/NCT04812691
21	NCT05397184	Study of Base Edited CAR7 T Cells to Treat T Cell Malignancies (TvT CAR7)	Recruiting	Relapsed/Refractory T-cell Acute Lymphoid Leukaemia	Biological: Cryopreserved BE CAR7 T cells (BE752TBCCLCAR7PBL)	Frequency and description of adverse events after BE-CAR7 infusion|Number of patients achieving disease remission ahead of allo-SCT	Phase 1	https://ClinicalTrials.gov/show/NCT05397184
22	NCT03029338	CD19 CAR T Cells in Patients With Relapsed or Refractory CD19 Positive B-cell Lymphoma	Completed	Lymphomas Non-Hodgkin's B-Cell|Relapse	Biological: CD19 CAR T cells	Number of patients with adverse events|Severity of the adverse events|Response rate|Progression-free survival(PFS)|Persistence of CAR T cells in vivo	Phase 1	https://ClinicalTrials.gov/show/NCT03029338
23	NCT04214886	CD19 Chimeric Antigen Receptor (CAR) T Cells for Adults With Recurrent or Refractory B Cell Malignancies	Active, not recruiting	B-Cell Acute Lymphoblastic Leukemia, Adult|B-cell Lymphoma Refractory|B-cell Lymphoma Recurrent	Drug: Fludarabine|Drug: Cyclophosphamide|Biological: CD19-CD34 CAR transduced T cells	Successful production of CD19-CD34 CAR product that meet predefined release criteria (cell viability/cell number/transduction efficiency/negative sterility and viral testing) for enrolled patients|Adverse events|Response to treatment|Progression free survival|Overall survival	Phase 1	https://ClinicalTrials.gov/show/NCT04214886
24	NCT03081910	Autologous T-Cells Expressing a Second Generation CAR for Treatment of T-Cell Malignancies Expressing CD5 Antigen	Recruiting	T-cell Acute Lymphoblastic Lymphoma|T-non-Hodgkin Lymphoma|T-cell Acute Lymphoblastic Leukemia	Genetic: Autologous CD5.CAR/28zeta CAR T cells|Drug: Fludarabine|Drug: Cytoxan|Genetic: Allogeneic CD5.CAR/28zeta CAR T cells|Drug: Rituximab	Dose limiting toxicity (DLT) rate|Overall Response Rate	Phase 1	https://ClinicalTrials.gov/show/NCT03081910
25	NCT02976857	A Phase 1 Study Evaluating Safety and Efficacy of C-CAR011 Treatment in DLBCL Subjects	Completed	Refractory Diffuse Large B-Cell Lymphoma	Biological: C-CAR-011	Dose-limiting toxicity (DLT)|Overall response rate|Disease control rate	Phase 1	https://ClinicalTrials.gov/show/NCT02976857
26	NCT04381741	CD19 CAR-T Expressing IL7 and CCL19 Combined With PD1 mAb for Relapsed or Refractory Diffuse Large B Cell Lymphoma	Recruiting	Diffuse Large B-cell Lymphoma	Biological: CD19-7×19 CAR-T plus PD1 monoclonal antibody	Objective response rate|progression-free survival|overall survival|Duration of Overall Response|Relapse rate	Phase 1	https://ClinicalTrials.gov/show/NCT04381741
27	NCT05333302	Pilot CAR-T Cells Therapy for Children/Young Adults With CD19+ R/R Leukemia/Lymphoma	Recruiting	B-cell Acute Lymphoblastic Leukemia|Lymphoblastic B-Cell Lymphoma	Biological: CD19 CAR-T-cells|Drug: Tocilizumab	Incidence of Treatment-Emergent Adverse Events|Objective Response Rate (ORR) (CR+CRi+CRm)|Overall survival (OS)|Events free survival (EFS)|Leukemia free survival (LFS)	Phase 1	https://ClinicalTrials.gov/show/NCT05333302
28	NCT04684472	Modified CD19 CAR-T in Patients With Relapsed or Refractory CD19+ B-cell Malignancies	Recruiting	Refractory B-Cell Non-Hodgkin Lymphoma|Refractory Leukemia	Biological: Modified anti-CD19 CAR T cells	Incidence of treatment-emergent adverse events [Safety and Tolerability]|Dose-limiting toxicity (DLT)|B-cell malignancies, Overall response rate(ORR)|B-cell malignancies, Overall survival|B-cell malignancies, progression-free survival（PFS）|B-cell malignancies, disease control rate (DCR)	Phase 1	https://ClinicalTrials.gov/show/NCT04684472
29	NCT05523661	Dasatinib Plus Anti-CD19/CD22 Bispecific CAR-T Cell Therapy for Elderly Ph-positive ALL Patients	Recruiting	Ph Positive ALL|CAR-T Cell|Dasatinib	Drug: Dasatinib plus anti-CD19/CD22 CAR-T cells	Number of patients achieving molecular CR|OS for patients receiving infusion of anti-CD19/CD22 CAR-T cells|RFS for patients receiving infusion of anti-CD19/CD22 CAR-T cells	Phase 1	https://ClinicalTrials.gov/show/NCT05523661
30	NCT04572308	Cell Therapy for CD7 Positive T-cell Acute Lymphoblastic Leukemia and Lymphoblastic Lymphoma Using CD7-Specific CAR-T Cells	Completed	T-cell Acute Lymphoblastic Leukemia/Lymphoma	Biological: CD7 CAR-T	Safety: Incidence and severity of adverse events|Efficacy: Remission Rate|duration of response (DOR)|Efficacy: progression-free survival (PFS)|CAR-T proliferation|Cytokine release|Pharmacokinetics (PK) indicators:|Pharmacodynamic (PD) indicators:	Phase 1	https://ClinicalTrials.gov/show/NCT04572308
31	NCT04690595	BAFFR Targeting CAR-T Cells for the Treatment of Relapsed or Refractory B-cell ALL	Recruiting	Relapsed or Refractory B-cell Acute Lymphoblastic Leukemia	Biological: BAFFR-CAR T cells	Incidence of adverse events|Disease response|Minimal residual disease (MRD)|B cell frequency|Severity of graft-versus-host disease (GVHD) in recipients of prior allogeneic hematopoietic stem cell transplantation|Progression-free survival (PFS)|Overall survival (OS)	Phase 1	https://ClinicalTrials.gov/show/NCT04690595
32	NCT03939026	Safety and Efficacy of ALLO-501 Anti-CD19 Allogeneic CAR T Cells in Adults With Relapsed/Refractory Large B Cell or Follicular Lymphoma	Active, not recruiting	Relapsed/Refractory Large B Cell Lymphoma|Relapsed/Refractory Follicular Lymphoma	Genetic: ALLO-501|Biological: ALLO-647|Drug: Fludarabine|Drug: Cyclophosphamide	Proportion of subjects experiencing Dose Limiting Toxicities at increasing doses of ALLO-501|Proportion of patients experiencing Dose Limiting Toxicity with ALLO-647 in combination with fludarabine/cyclophosphamide administered prior to ALLO-501	Phase 1	https://ClinicalTrials.gov/show/NCT03939026
33	NCT04464200	19(T2)28z1xx Chimeric Antigen Receptor (CAR) T Cells in People With B-Cell Cancers	Recruiting	Diffuse Large B Cell Lymphoma|Primary Mediastinal Large B Cell Lymphoma|Transformed Follicular Lymphoma to Diffuse Large B Cell Lymphoma|Chronic Lymphocytic Leukemia|Indolent Non-Hodgkin Lymphoma|Marginal Zone Lymphoma|Waldenstrom Macroglobulinemia|Burkitt's Lymphoma|Primary CNS Lymphoma	Drug: 19(T2)28z1xx CAR T cells	Recommended Phase II Dose (RP2D)|overall response rate (ORR)	Phase 1	https://ClinicalTrials.gov/show/NCT04464200
34	NCT02975687	CD19 CAR T Cells in Patients With Resistant or Refractory CD19+ Acute Lymphoblastic Leukemia	Completed	Acute Lymphoblastic Leukemia, Adult B-Cell|Acute Lymphoblastic Leukaemia Recurrent	Biological: CD19 CAR T cells	The complete remission (CR) rate|Disease-free survival (DFS)|Number of adverse event of CD19 CAR T cells treatment|Grade of adverse event of CD19 CAR T cells treatment|Duration of in vivo survival of CD19 CAR T cells.	Phase 1	https://ClinicalTrials.gov/show/NCT02975687
35	NCT03064269	CAR-T Therapy for Central Nervous System B-cell Acute Lymphocytic Leukemia	Recruiting	B-cell Acute Lymphocytic Leukemia	Biological: CD19 CAR-T cells	The complete remission (CR) rate	Phase 1	https://ClinicalTrials.gov/show/NCT03064269
36	NCT05043571	CARTALL: Chimeric-Antigen Receptor (CAR) T-Cell Therapy for Relapsed/ Refractory T-Lineage Acute Lymphoblastic Leukaemia	Recruiting	Lymphoblastic Leukemia, Acute, Childhood|Lymphoblastic Leukemia|Lymphoblastic Leukemia, Acute Adult|Lymphoblastic Leukemia in Children|CAR|CAR T-Cell-Related Encephalopathy Syndrome|Refractory Leukemia	Biological: CAR T-cell therapy	Proportion of participant who are flow cytometry minimal residual disease (MRD) negativity at 1 month after Anti-CD7 PEBL CAR T-cell infusion.|Proportion of participant who are minimal residual disease (MRD) negative with molecular base assay at the end of 1 month after Anti-CD7 PEBL CAR T-cell infusion.|Proportion of patient who shows CAR T-cell persistence by immunophenotyping using flow cytome…	Phase 1	https://ClinicalTrials.gov/show/NCT05043571
37	NCT05219721	A Study of CAR-GPRC5D in Patients With Relapsed/Refractory Multiple Myeloma or Plasma Cell Leukemia	Recruiting	Relapsed/Refractory Multiple Myeloma|Plasma Cell Leukemia	Drug: CAR-T (CAR-GPRC5D)	Incidence of dose-limiting toxicity (DLT) by dose group|Type and incidence of adverse events (AEs) and serious adverse events (SAEs) by dose group|Objective response rate (ORR)|Overall survival (OS)|Duration of response (DOR) after administration|Progression-free survival (PFS)|Time to response (TTR)|Time to complete Response (TTCR)|Percentage of Participants With Negative Minimal Residual Diseas…	Phase 1	https://ClinicalTrials.gov/show/NCT05219721
38	NCT04260932	CD19/CD20 Dual-CAR-T in B-cell Lymphoma Patients	Completed	B-cell Lymphoma	Biological: CD19/CD20 Dual-CAR-T cells	Percentage of participants with adverse events.|Objective remission rate(ORR)|Relapse-Free Survival(RFS )|Overall-Survival(OS)|Persistence of CAR-T cells in vivo	Phase 1	https://ClinicalTrials.gov/show/NCT04260932
39	NCT04260945	CD19/CD20 Dual-CAR-T in B-cell Leukemia Patients	Completed	B-cell Leukemia	Biological: CD19/CD20 Dual-CAR-T cells	Percentage of participants with adverse events.|Objective remission rate(ORR)|Relapse-Free Survival(RFS )|Overall-Survival(OS)|Persistence of CAR-T cells in vivo	Phase 1	https://ClinicalTrials.gov/show/NCT04260945
40	NCT05038696	ALaCART-B: Acute Leukemia and Chimeric Antigen Receptor-T Cell Therapy for B-lymphoblastic Leukemia.	Recruiting	Lymphoblastic Leukemia, Acute, Childhood|Lymphoblastic Leukemia|Lymphoblastic Leukemia, Acute Adult|Lymphoblastic Leukemia in Children|CAR|CAR T-Cell-Related Encephalopathy Syndrome	Biological: CAR T-cell therapy	Proportion of participant who are flow cytometry minimal residual disease (MRD) negative at the end of 1 month after CAR T-cell infusion.|Proportion of participant who are minimal residual disease (MRD) negative with molecular base assay at the end of 1 month after CAR T-cell infusion.|Proportion of patient who shows CAR T-cell persistence and presence of B-cell aplasia by immunophenotyping using…	Phase 1	https://ClinicalTrials.gov/show/NCT05038696
41	NCT05453669	Clinical Study of the Efficacy of CD19-CAR-DNT Cells in the Treatment of Relapsed/Refractory B-cell NHL	Recruiting	B-cell Non-Hodgkin's Lymphoma	Biological: CD19-CAR-DNT cells	DLT|MTD|Incidence of abnormalities|Pharmacokinetics (PK) indicator (Cmax)|Pharmacokinetics (PK) indicator (AUC)|Pharmacokinetics (PK) indicator (Tmax)|Pharmacokinetics (PK) indicator (T1/2)|Overall Response Rate|Disease Control Rate|Duration of Response|Progression Free Survival|Overall Survival	Phase 1	https://ClinicalTrials.gov/show/NCT05453669
42	NCT04231747	A Study of CC-97540, CD19-targeted NEX-T Chimeric Antigen Receptor (CAR) T Cells, in Subjects With Relapsed or Refractory B-cell Non-Hodgkin Lymphoma	Active, not recruiting	Lymphoma Non-Hodgkin|Agressive Lymphoma|Diffuse-large B-cell Lymphoma (DLBCL)	Biological: CC-97540	Adverse Events (AEs)|Complete Response Rate (CRR)|Overall response Rate (ORR)|Duration of response (DOR)|Time to response (TTR)|Time to complete response (TTCR)|Progression free survival (PFS)|Overall survival (OS)|Pharmacokinetics - peak expansion (Cmax)|Pharmacokinetics -time to peak expansion (tmax)|Pharmacokinetics - elimination half-life (t1/2)|Pharmacokinetics - Area under curve (AUC)	Phase 1	https://ClinicalTrials.gov/show/NCT04231747
43	NCT05472558	Clinical Study of Cord Blood-derived CAR-NK Cells Targeting CD19 in the Treatment of Refractory/Relapsed B-cell NHL	Recruiting	B-cell Non Hodgkin Lymphoma	Biological: anti-CD19 CAR-NK	Incidence of dose limiting toxicity (DLTs)|Complete response rate (CR)|Progression free survival (PFS)|Duration of response (DOR)|Overall survival (OS)|Partial response rate (PR)|Overall response rate (ORR)|Immunogenicity after the infusion of CB CAR-NK019	Phase 1	https://ClinicalTrials.gov/show/NCT05472558
44	NCT04887012	Clinical Study of HLA Haploidentical CAR-NK Cells Targeting CD19 in the Treatment of Refractory/Relapsed B-cell NHL	Recruiting	B-cell Non Hodgkin Lymphoma	Biological: anti-CD19 CAR-NK	Incidence of dose limiting toxicity (DLTs)|The overall response rate(ORR)|Overall survival (OS)|progression free survival (PFS)|Pharmacokinetics of CAR positive cells|Pharmacokinetics of CAR-NK cells	Phase 1	https://ClinicalTrials.gov/show/NCT04887012
45	NCT03483688	A PhaseⅠb Study Evaluating Safety and Efficacy of C-CAR011 Treatment in B- NHL Subjects	Completed	B-cell Non-Hodgkin Lymphoma	Biological: CD19-directed CAR-T cells	AE|Overall response rate (ORR)|Duration of remission (DOR)|Progression free survival (PFS)|Overall survival rate（OSR）	Phase 1	https://ClinicalTrials.gov/show/NCT03483688
46	NCT05554575	Chimeric Antigen Receptor T-Cell (CAR-T) Cells in Patients With R/R T-LBL	Recruiting	T Cell Lymphoblastic Lymphoma	Biological: BT-007 CD7 CAR-T cells	Objective response rate (ORR)|The retention amount of CAR-T cells remaining in vivo|The retention time of CAR-T cells remaining in vivo	Phase 1	https://ClinicalTrials.gov/show/NCT05554575
47	NCT04483778	B7H3 CAR T Cell Immunotherapy for Recurrent/Refractory Solid Tumors in Children and Young Adults	Recruiting	Pediatric Solid Tumor|Germ Cell Tumor|Retinoblastoma|Hepatoblastoma|Wilms Tumor|Rhabdoid Tumor|Carcinoma|Osteosarcoma|Ewing Sarcoma|Rhabdomyosarcoma|Synovial Sarcoma|Clear Cell Sarcoma|Malignant Peripheral Nerve Sheath Tumors|Desmoplastic Small Round Cell Tumor|Soft Tissue Sarcoma|Neuroblastoma|Melanoma	Biological: second generation 4-1BBζ B7H3-EGFRt-DHFR|Biological: second generation 4-1BBζ B7H3-EGFRt-DHFR(selected) and a second generation 4-1BBζ CD19-Her2tG	Assess the safety and tolerability of cellular immunotherapy utilizing ex-vivo expanded autologous T cells genetically modified to express B7H3-specific CAR (Arm A)|Assess the safety and tolerability of cellular immunotherapy utilizing ex-vivo expanded autologous T cells genetically modified to express a bispecific B7H3xCD19 CAR (Arm B)|Determine the maximum tolerated dose (MTD) of B7H3-specific …	Phase 1	https://ClinicalTrials.gov/show/NCT04483778
48	NCT03618381	EGFR806 CAR T Cell Immunotherapy for Recurrent/Refractory Solid Tumors in Children and Young Adults	Recruiting	Pediatric Solid Tumor|Germ Cell Tumor|Retinoblastoma|Hepatoblastoma|Wilms Tumor|Rhabdoid Tumor|Carcinoma|Osteosarcoma|Ewing Sarcoma|Rhabdomyosarcoma|Synovial Sarcoma|Clear Cell Sarcoma|Malignant Peripheral Nerve Sheath Tumors|Desmoplastic Small Round Cell Tumor|Soft Tissue Sarcoma|Neuroblastoma	Biological: second generation 4-1BBζ EGFR806-EGFRt|Biological: second generation 4-1BBζ EGFR806-EGFRt and a second generation 4 1BBζ CD19-Her2tG	Estimate the maximum tolerated dose (MTD) and dose limiting toxicities (DLT), and describe the full toxicity profile of the two CAR T cell products|The number of successfully manufactured EGFR806 and EGFR806xCD19 CAR T cell products will be assessed|Establish the safety, defined by adverse events, of EGFR806-specific CAR T cell infusions (Arm A), and of dual transduced EGFR806xCD19 CAR T cell inf…	Phase 1	https://ClinicalTrials.gov/show/NCT03618381
49	NCT04185038	Study of B7-H3-Specific CAR T Cell Locoregional Immunotherapy for Diffuse Intrinsic Pontine Glioma/Diffuse Midline Glioma and Recurrent or Refractory Pediatric Central Nervous System Tumors	Recruiting	Central Nervous System Tumor|Diffuse Intrinsic Pontine Glioma|Diffuse Midline Glioma|Ependymoma|Medulloblastoma, Childhood|Germ Cell Tumor|Atypical Teratoid/Rhabdoid Tumor|Primitive Neuroectodermal Tumor|Choroid Plexus Carcinoma|Pineoblastoma, Childhood|Glioma	Biological: SCRI-CARB7H3(s); B7H3-specific chimeric antigen receptor (CAR) T cel	Establish the safety, defined by the adverse events, of B7H3-specific CAR T cell infusions delivered by a central nervous system (CNS) catheter into the tumor resection cavity or ventricular system|Establish the feasibility, defined by the ability to produce and administer CAR T cell product, of B7H3-specific CAR T cell product infusions delivered by a central nervous system (CNS) catheter into t…	Phase 1	https://ClinicalTrials.gov/show/NCT04185038
50	NCT03085173	A Trial of "Armored" CAR T Cells Targeting CD19 For Patients With Relapsed CD19+ Hematologic Malignancies	Active, not recruiting	Chronic Lymphocytic Leukemia (CLL)|Relapsed|Refractory	Biological: EGFRt/19-28z/4-1BBL CAR T cells	Maximum tolerated dose (MTD)	Phase 1	https://ClinicalTrials.gov/show/NCT03085173
51	NCT05596266	CD5 CAR-T Therapy for Refractory/Relapsed CD5+ T-cell Acute Lymphoblastic Leukemia	Recruiting	T-cell Acute Lymphoblastic Leukemia	Biological: CD5 CAR-T	Safety: Incidence and severity of adverse events|Efficacy: Remission Rate|Best overall response (BOR)|Duration of remission (DoR)|Event free survival within 1 year	Phase 1	https://ClinicalTrials.gov/show/NCT05596266
52	NCT04289220	Anti-CD19 CAR in PiggyBac Transposon-Engineered T Cells for Relapsed/Refractory B-cell Lymphoma or B-cell Acute Lymphoblastic Leukemia	Recruiting	B Cell Lymphoma|B-cell Acute Lymphoblastic Leukemia	Biological: Anti-CD19 CAR-T Cells Injection	Grade and number of cytokine release syndrome and neurotoxic effects in participants receiving treatment|Persistence of anti-CD19 CAR-T cells in participants|Overall survival|Progress Free Survival|Duration of Response after administration	Phase 1	https://ClinicalTrials.gov/show/NCT04289220
53	NCT03638167	EGFR806-specific CAR T Cell Locoregional Immunotherapy for EGFR-positive Recurrent or Refractory Pediatric CNS Tumors	Recruiting	Central Nervous System Tumor, Pediatric|Glioma|Ependymoma|Medulloblastoma|Germ Cell Tumor|Atypical Teratoid/Rhabdoid Tumor|Primitive Neuroectodermal Tumor|Choroid Plexus Carcinoma|Pineoblastoma	Biological: EGFR806-specific chimeric antigen receptor (CAR) T cell	Safety: any adverse events associated with one or multiple EGFR806-specific CAR T cell product infusions will be assessed by CTCAE v5.0.|Feasibility: The number of successfully manufactured and infused EGFR806-specific CAR T cell product|CAR T cell distribution: The number of subjects with CAR T cell persistence in the cerebrospinal fluid (CSF) and peripheral blood as measured by flow cytometry|E…	Phase 1	https://ClinicalTrials.gov/show/NCT03638167
54	NCT03500991	HER2-specific CAR T Cell Locoregional Immunotherapy for HER2-positive Recurrent/Refractory Pediatric CNS Tumors	Recruiting	Central Nervous System Tumor, Pediatric|Glioma|Ependymoma|Medulloblastoma|Germ Cell Tumor|Atypical Teratoid/Rhabdoid Tumor|Primitive Neuroectodermal Tumor|Choroid Plexus Carcinoma|Pineoblastoma	Biological: HER2-specific chimeric antigen receptor (CAR) T cell	Establish the safety, defined by the adverse events, of HER2-specific CAR T cell infusions delivered by a central nervous system (CNS) catheter into the tumor resection cavity or ventricular system|Establish the feasibility, defined by the ability to produce and administer CAR T cell product, of HER2-specific CAR T cell product infusions delivered by a central nervous system (CNS) catheter into t…	Phase 1	https://ClinicalTrials.gov/show/NCT03500991
55	NCT03952923	CD19-CAR-T in B-cell Malignancies Patients	Completed	B-cell Malignancy	Biological: CD19-CAR-T cells	Percentage of adverse events|Objective remission rate(ORR)|Relapse-Free Survival(RFS )|Overall-Survival(OS)|Persistence of CAR-T cells in vivo	Phase 1	https://ClinicalTrials.gov/show/NCT03952923
56	NCT05020678	NKX019, Intravenous Allogeneic Chimeric Antigen Receptor Natural Killer Cells (CAR NK), in Adults With B-cell Cancers	Recruiting	Lymphoma, Non-Hodgkin|B-cell Acute Lymphoblastic Leukemia|Large B-cell Lymphoma|Mantle Cell Lymphoma|Indolent Lymphoma|Waldenstrom Macroglobulinemia|Chronic Lymphocytic Leukemia|Small Lymphocytic Lymphoma|Aggressive Lymphoma|Large-cell Lymphoma	Biological: NKX019	Incidence of Treatment-Emergent Adverse Events [Safety and Tolerability]|Proportion of subjects experiencing dose-limiting toxicities of NKX019|Assessment of NKX019 half-life|NKX019 duration of persistence|Evaluation of host immune response against NKX019|Objective response rate to NKX019	Phase 1	https://ClinicalTrials.gov/show/NCT05020678
57	NCT04823091	Anti-CD7 CAR-Engineered T Cells for T Lymphoid Malignancies Malignancies	Recruiting	T-Cell Lymphocytic Leukemia|T-Cell Chronic Lymphocytic Leukemia|T Cell Non-Hodgkin Lymphoma	Drug: Fludarabine + Cyclophosphamide + CAR7-T Cells	Incidence of Treatment-related Adverse Events|Overall response rate(ORR) of administering CAR7-T cells in Relapsed/Refractory CD7+ T-cell hematological malignancies.|Complete response rate(CRR) of administering CAR7-T cells in Relapsed/Refractory CD7+ T-cell hematological malignancies.|Progress-free survival(PFS) of administering CAR7-T cells in Relapsed/Refractory CD7+ T-cell hematological malig…	Phase 1	https://ClinicalTrials.gov/show/NCT04823091
58	NCT03198052	PSCA/MUC1/TGFβ/HER2/Mesothelin/Lewis-Y/GPC3/AXL/EGFR/B7-H3/Claudin18.2-CAR-T Cells Immunotherapy Against Cancers	Recruiting	Lung Cancer|Cancer|Immunotherapy|CAR-T Cell	Biological: CAR-T cells targeting PSCA, MUC1, TGFβ, HER2, Mesothelin, Lewis-Y, GPC3, AXL, EGFR, Claudin18.2, or B7-H3	Number of Patients with Dose Limiting Toxicity|Percent of Patients with best response as either complete remission or partial remission.|Median CAR-T cell persistence	Phase 1	https://ClinicalTrials.gov/show/NCT03198052
59	NCT04555551	MCARH109 Chimeric Antigen Receptor (CAR) Modified T Cells for the Treatment of Multiple Myeloma	Active, not recruiting	Multiple Myeloma	Biological: Infusion of MCARH109 T cells	maximum tolerated dose (MTD)|overall response rate (ORR)	Phase 1	https://ClinicalTrials.gov/show/NCT04555551
60	NCT03774654	CD19.CAR Allogeneic NKT for Patients With Relapsed or Refractory B-Cell Malignancies (ANCHOR)	Recruiting	Refractory B-Cell Non-Hodgkin Lymphoma|Refractory B-Cell Small Lymphocytic Lymphoma|Relapsed Adult ALL|Relapsed CLL|Relapsed Non Hodgkin Lymphoma	Genetic: CD19.CAR-aNKT cells|Drug: Cyclophosphamide|Drug: Fludarabine	Dose limiting toxicity (DLT) rate|Frequency of circulating CD19.CAR-aNKT cells transduced with the vector.|Overall response rate according to the Lugano criteria for non-Hodgkin lymphomas (for NHL) and the IWG (for CLL), or the proportion of patients with morphologic CR (for ALL).	Phase 1	https://ClinicalTrials.gov/show/NCT03774654
61	NCT04814004	Clinical Study of CAR-iNKT Cells in the Treatment of Relapsed/Refractory/High-risk B-cell Tumors	Recruiting	Acute Lymphoblastic Leukemia|B-cell Lymphoma|Chronic Lymphocytic Leukemia	Drug: hCD19.IL15.CAR-iNKT	Dose-limiting toxicity|MRD negative overall response rate (MRD- ORR)|Overall response rate (ORR)|Event-free survival (EFS)|Overall survival (OS)	Phase 1	https://ClinicalTrials.gov/show/NCT04814004
62	NCT04318327	BCMA-directed CAR-T Cell Therapy in Adult Patients With Relapsed and/or Refractory Multiple Myeloma	Recruiting	Multiple Myeloma	Biological: PHE885	Incidence of Dose limiting toxicities (DLT)|Nature of Dose limiting toxicities (DLT)|Incidence and severity of adverse events (AEs) and serious adverse events (SAEs)|Manufacture success rate (defined as number of subjects treated with planned target dose divided by total number of subjects treated)|ORR (overall response rate): Proportion of subjects with the best overall response (BOR)|CRR (compl…	Phase 1	https://ClinicalTrials.gov/show/NCT04318327
63	NCT05645601	CAR-NK Targeted CD19 for r/r B-cell Malignancies	Recruiting	Adult Relapsed/Refractory B-cell Hematologic Malignancies	Biological: CD19-CAR-NK	Dose limiting toxicities (DLTs)|Treatment-related adverse events|Objective Response Rate (ORR)|Progression free survival (PFS)|Overall Survival (OS)|Proportion of subjects with minimal-residual disease (MRD) negative response	Phase 1	https://ClinicalTrials.gov/show/NCT05645601
64	NCT03338972	Immunotherapy With BCMA CAR-T Cells in Treating Patients With BCMA Positive Relapsed or Refractory Multiple Myeloma	Completed	Recurrent Plasma Cell Myeloma|Refractory Plasma Cell Myeloma	Biological: Autologous Anti-BCMA-CAR-expressing CD4+/CD8+ T-lymphocytes FCARH143|Drug: Cyclophosphamide|Drug: Fludarabine|Procedure: Leukapheresis	Dose-limiting Toxicities (DLT) Rate|Count of Patients That Experienced Adverse Events|Duration of Persistence of Adoptively Transferred BCMA CAR-T Cells|Migration of Adoptively Transferred BCMA CAR-T Cells|Objective Response Rate (ORR)|Progression-free Survival (PFS)|Overall Survival (OS)	Phase 1	https://ClinicalTrials.gov/show/NCT03338972
65	NCT05131763	NKG2D-based CAR T-cells Immunotherapy for Patient With r/r NKG2DL+ Solid Tumors	Recruiting	Hepatocellular Carcinoma|Glioblastoma|Medulloblastoma|Colon Cancer	Biological: NKG2D-based CAR T-cells	Number of participants with treatment-related adverse events as assessed by CTCAE v4.0|Detailed adverse events post NKG2D-based CAR-T therapy.|overall survival (OS)|Progress Free Survival (PFS)|Partial response rate	Phase 1	https://ClinicalTrials.gov/show/NCT05131763
66	NCT03070327	BCMA Targeted CAR T Cells With or Without Lenalidomide for the Treatment of Multiple Myeloma	Active, not recruiting	Multiple Myeloma	Biological: EGFRt/BCMA-41BBz CAR T cell|Drug: Cyclophosphamide|Drug: Lenalidomide.	MTD of gene-modified T cells	Phase 1	https://ClinicalTrials.gov/show/NCT03070327
67	NCT03684889	CD19-specific CAR T Cells With a Fully Human Binding Domain for CD19+ Leukemia or Lymphoma	Active, not recruiting	Leukemia|Lymphoma	Biological: SCRI-huCAR19v1|Biological: SCRI-huCAR19v2	The adverse events associated with CAR T cell product infusions will be assessed|The leukemia response to SCRI-huCAR19 in subjects with relapsed or refractory CD19+ leukemia will be assessed	Phase 1	https://ClinicalTrials.gov/show/NCT03684889
68	NCT03448393	CD19/CD22 Chimeric Antigen Receptor (CAR) T Cells in Children and Young Adults With Recurrent or Refractory CD19/CD22-expressing B Cell Malignancies	Recruiting	Acute Lymphoid Leukemia|B-Cell Leukemia|Leukemia, Lymphocytic, B Cell|B-Cell Lymphoma|Lymphoma, Non-Hodgkin	Biological: CD19/CD22 CAR T-Cells|Drug: Fludarabine|Drug: Cyclophosphamide	Safety|Feasability|Overall survival|Progression-free survival	Phase 1	https://ClinicalTrials.gov/show/NCT03448393
69	NCT03198546	GPC3-CAR-T Cells for Immunotherapy of Cancer With GPC3 Expression	Recruiting	Hepatocellular Carcinoma|Immunotherapy|CAR|GPC3 Gene Inactivation|T Cell|Squamous Cell Lung Cancer	Biological: GPC3 and/or TGFβ targeting CAR-T cells	Number of Patients with Dose Limiting Toxicity|Percent of Patients with best response as either complete remission or partial remission.|Median CAR-T cell persistence	Phase 1	https://ClinicalTrials.gov/show/NCT03198546
70	NCT05290155	Anti-CD7 CAR-T Cell Therapy for Relapse and Refractory CD7 Positive T Cell Malignancies	Recruiting	T Lymphoblastic Leukemia/Lymphoma|T-cell Acute Lymphoblastic Leukemia|Peripheral T Cell Lymphoma|Angioimmunoblastic T-cell Lymphoma|Anaplastic Large Cell Lymphoma	Drug: anti-CD7 CAR-T cells	Incidence of Treatment-Emergent Adverse Events|CAR-T cell expansion|CAR-T cell persistence|Number of CD7+ lymphocytes of peripheral blood|Total response rate (ORR) after administration|Duration of remission (DOR) after administration|Overall survival(OS) after administration|Progression Free Survival (PFS) after administration	Phase 1	https://ClinicalTrials.gov/show/NCT05290155
71	NCT03710421	CS1-CAR T Therapy Following Chemotherapy in Treating Patients With Relapsed or Refractory CS1 Positive Multiple Myeloma	Recruiting	Recurrent Plasma Cell Myeloma|Refractory Plasma Cell Myeloma	Procedure: CS1-CAR T Therapy|Drug: Cyclophosphamide|Drug: Fludarabine|Procedure: Leukapheresis	Incidence of dose-limiting toxicity (DLT) and all other toxicities|Incidence of all other toxicities|Opportunistic infections|Prolonged lymphopenia (lasting more than 12 weeks)|Disease response|Expansion/persistence of chimeric antigen receptor (CAR) T cells|Phenotype and anti-tumor functionality of modified T cells in marrow and blood|Cytokine and soluble CS-1 levels in blood and marrow|Disease …	Phase 1	https://ClinicalTrials.gov/show/NCT03710421
72	NCT04706936	Novel BCMA-targeted CAR-T Cell Therapy for Multiple Myeloma	Recruiting	Relapsed or Refractory Multiple Myeloma	Biological: anti-BCMA CAR-T|Drug: Cyclophosphamid|Drug: Fludarabine	Rate of grade 3 or 4 treatment related adverse effect|Overall response rate (ORR) after treated by CAR-T treatment|Pharmacokinetics of CAR-T cells (implantation endpoint)|Overall survival|Progression free survival	Phase 1	https://ClinicalTrials.gov/show/NCT04706936
73	NCT04240808	Study of Feasibility and Safety of UCD19 Chimeric Antigen Receptor (CAR) T Cells in Adult Subjects With Relapsed/Refractory (R/R) B-Cell Non-Hodgkin's Lymphoma (B-NHL)	Active, not recruiting	Non Hodgkin Lymphoma	Biological: UCD19 CAR T Cells	Feasibility: Successful manufacture of UCD19 CAR T Cells, as determined by the number of successfully manufactured doses|Feasibility: Percent of Participants successfully infused with UCD19 CAR T Cells|Safety: Number of Participants Who Experience a Dose Limiting Toxicity (DLT) within 30 days after treatment|Safety: Percent of Participants Who Experience a Dose Limiting Toxicity (DLT) within 30 d…	Phase 1	https://ClinicalTrials.gov/show/NCT04240808
74	NCT05659628	CD19 CAR-T Expressing IL-7 and CCL19 Combined With Anti-PD1 in RR-DLBCL	Recruiting	Diffuse Large B-cell Lymphoma	Combination Product: CD19-7×19 CAR-T combined with Tislelizumab	Adverse events profile|Objective Response Rate|Progress free survival time|Overall survival	Phase 1	https://ClinicalTrials.gov/show/NCT05659628
75	NCT05513612	Novel CAR-T Cell Therapy in the Treatment of Hematopoietic and Lymphoid Malignancies	Recruiting	Acute Myeloid Leukemia (AML)|B-cell Non-Hodgkin's Lymphoma (B-NHL)|Multiple Myeloma (MM)|T-Cell Leukemia/Lymphoma, Adult|B-cell Acute Lymphoblastic Leukemia (B-ALL)	Biological: Autologous CAR-T cells|Drug: Fludarabine|Drug: Cyclophosphamide	TEAEs|TRAEs|AESIs|Duration of Overall Response (DOR)|Progression-Free Survival (PFS)|Overall survival (OS)	Phase 1	https://ClinicalTrials.gov/show/NCT05513612
76	NCT03602157	Study of CAR-T Cells Expressing CD30 and CCR4 for r/r CD30+ HL and CTCL	Recruiting	Lymphoma|Immune System Diseases|Immunoproliferative Disorders|Lymphatic Diseases|Lymphoproliferative Disorders|Neoplasms|Cutaneous Lymphoma|Cutaneous Anaplastic Large Cell Lymphoma|Mycosis Fungoides|Sezary Syndrome|Lymphomatoid Papulosis|Cutaneous T Cell Lymphoma|Gray Zone Lymphoma	Biological: ATLCAR.CD30.CCR4 cells|Biological: ALTCAR.CD30 cells|Drug: Bendamustine|Drug: Fludarabine	Number of participants with adverse events (AE) as a measure of safety and tolerability ATLCAR.CD30.CCR4 and ATLCAR.CD30 cells|Median progression free survival (PFS) after infusion of ATLCAR.CD30.CCR4 with and without ATLCAR.CD30 in subjects with CD30+ relapsed/refractory HL and CTCL.|Median overall survival (OS) in subjects with CD30+ relapsed/refractory HL and CTCL after administration of ATLCA…	Phase 1	https://ClinicalTrials.gov/show/NCT03602157
77	NCT05665062	Autologous CD19 CAR-T Cell Therapy (SYNCAR-001) + Orthogonal IL-2 (STK-009) in Subjects With CD19+ Hematologic Malignancies	Recruiting	CLL/SLL|NHL|Mantle Cell Lymphoma|Follicular Lymphoma|Large B-cell Lymphoma|Indolent B-Cell Non-Hodgkin Lymphoma|Diffuse Large B Cell Lymphoma	Drug: SYNCAR-001|Drug: STK-009|Drug: Cyclophosphamide|Drug: Fludarabine	Dose Limiting Toxicities (DLTs)|Adverse events|Objective response rate (ORR)|Duration of Response (DOR)|Progression Free Survival (PFS)|Area under the curve (AUC)|Maximum Concentration (Cmax)|Time of maximum concentration|Immunogenicity	Phase 1	https://ClinicalTrials.gov/show/NCT05665062
78	NCT04394650	A Study of CC-98633, BCMA-targeted Chimeric Antigen Receptor (CAR) T Cells, in Participants With Relapsed and/or Refractory Multiple Myeloma	Active, not recruiting	Multiple Myeloma	Biological: CC-98633	Adverse Events (AEs)|Overall Response Rate (ORR)|Complete Response (CR) Rate|Duration of response (DOR)|Time to response (TTR)|Time to complete response (TTCR)|Progression free survival (PFS)|Overall survival (OS)|Pharmacokinetics - maximum serum concentration (Cmax)|Pharmacokinetics -time to peak serum concentration (tmax)|Pharmacokinetics - Area under curve (AUC)|Very good partial response (VGP…	Phase 1	https://ClinicalTrials.gov/show/NCT04394650
79	NCT03049449	T Cells Expressing a Fully-Human Anti-CD30 Chimeric Antigen Receptor for Treating CD30-Expressing Lymphomas	Completed	Lymphoma, Large-Cell, Anaplastic|Enteropathy-Associated T-Cell Lymphoma|Lymphoma, Large B-Cell, Diffuse|Lymphoma, Extranodal NK-T-Cell|Lymphoma, T-Cell, Peripheral	Biological: Anti-Tumor Necrosis Factor (TNF) Receptor Superfamily Member 8 (CD30) Chimeric Antigen Receptor (CAR) T cells|Drug: Cyclophosphamide|Drug: Fludarabine	Maximum Tolerated Dose of Anti-Tumor Necrosis Factor (TNF) Receptor Superfamily Member 8 (CD30) Chimeric Antigen Receptor (CAR) in Participants With Advanced CD30-expressing Lymphomas|Peak Percentage and Persistence at 1 Month of Peripheral Blood Mononuclear Cells (PBMC) That Expressed the Chimeric Antigen Receptor (CAR) T-cells|Number of Participants With Complete Response (CR), Partial Response…	Phase 1	https://ClinicalTrials.gov/show/NCT03049449
80	NCT04897321	B7-H3-Specific Chimeric Antigen Receptor Autologous T-Cell Therapy for Pediatric Patients With Solid Tumors (3CAR)	Recruiting	Pediatric Solid Tumor|Osteosarcoma|Rhabdomyosarcoma|Neuroblastoma|Ewing Sarcoma|Wilms Tumor|Adrenocortical Cancer|Desmoplastic Small Round Cell Tumor|Germ Cell Cancer|Rhabdoid Tumor|Clear Cell Sarcoma|Hepatoblastoma|Melanoma|Carcinoma|Malignant Peripheral Nerve Sheath Tumors|Soft Tissue Sarcoma	Drug: Fludarabine|Drug: Cyclophosphamide|Drug: MESNA|Drug: B7-H3 CAR T cells	Safety of B7-H3-CAR T cells|Clinical Response	Phase 1	https://ClinicalTrials.gov/show/NCT04897321
81	NCT04037566	CRISPR (HPK1) Edited CD19-specific CAR-T Cells (XYF19 CAR-T Cells) for CD19+ Leukemia or Lymphoma.	Recruiting	Leukemia Lymphocytic Acute (ALL) in Relapse|Leukemia Lymphocytic Acute (All) Refractory|Lymphoma, B-Cell|CD19 Positive	Genetic: XYF19 CAR-T cell|Drug: Cyclophosphamide|Drug: Fludarabine	The adverse events associated with XYF19 CAR-T cells product will be assessed.|Maximum tolerated dose (MTD) as determined by dose limiting toxicity (DLT).	Phase 1	https://ClinicalTrials.gov/show/NCT04037566
82	NCT05432635	Genetically Modified T-cells (CMV-Specific CD19-CAR T-cells) Plus a Vaccine (CMV-MVA Triplex) Following Stem Cell Transplantation for the Treatment of Intermediate or High Grade B-cell Non-Hodgkin Lymphoma	Recruiting	B-Cell Non-Hodgkin Lymphoma|Diffuse Large B-Cell Lymphoma|Mantle Cell Lymphoma|Recurrent B-Cell Non-Hodgkin Lymphoma|Recurrent Diffuse Large B-Cell Lymphoma|Recurrent Mantle Cell Lymphoma|Recurrent Transformed Non-Hodgkin Lymphoma|Transformed Non-Hodgkin Lymphoma	Biological: Anti-CD19-CAR CMV-specific T-lymphocytes|Procedure: Autologous Hematopoietic Stem Cell Transplantation|Biological: Multi-peptide CMV-Modified Vaccinia Ankara Vaccine|Procedure: Myeloablative Conditioning	Incidence of adverse events|Achievement of proposed 10×10^6 cytomegalovirus (CMV)-specific CD19-chimeric antigen receptor (CAR) T cells per product and meeting product release requirements for enrolled participants|Short- and long-term CMV-specific CD19-CAR T cell expansion and persistence|Clinically significant CMV reactivation|Progression-free survival (PFS)|Overall survival (OS)	Phase 1	https://ClinicalTrials.gov/show/NCT05432635
83	NCT05020444	TriPRIL CAR T Cells in Multiple Myeloma	Recruiting	Multiple Myeloma|Multiple Myeloma in Relapse|Refractory Multiple Myeloma	Drug: TriPRIL CAR T Cells|Drug: Cyclophosphamide|Drug: Fludarabine	Incidence of adverse events (AEs)|Incidence of Dose Limiting Toxicity (DLT)|Overall Response Rate (ORR)|Overall Survival (OS)|Progression Free Survival (PFS)	Phase 1	https://ClinicalTrials.gov/show/NCT05020444
84	NCT05410041	Anti-CD19 CAR-Engineered NK Cells in the Treatment of Relapsed/Refractory B-cell Malignancies	Recruiting	Acute Lymphocytic Leukemia|Chronic Lymphocytic Leukemia|Non Hodgkin Lymphoma	Biological: CAR-NK-CD19 Cells	Safety of CAR NK-CD19 Cell|The overall response rate (ORR)|Concentration of PK CAR positive NK cells in peripheral blood|Pharmacodynamic data in peripheral blood	Phase 1	https://ClinicalTrials.gov/show/NCT05410041
85	NCT05210907	Clinical Study of Hospital-manufactured CD19 CAR-T in Children and Adolescents With Acute Lymphoblastic Leukemia	Recruiting	B-cell Acute Lymphoblastic Leukemia	Biological: SNUH-CD19-CAR-T	Incidence of adverse events and its severity|Patients with CR[complete remission] after Hospital-manufactured CAR-T infusion|Overall survival and event-free survival	Phase 1	https://ClinicalTrials.gov/show/NCT05210907
86	NCT04136275	CAR-37 T Cells In Hematologic Malignancies	Recruiting	Hematologic Malignancy|Leukemia|Lymphoma|Lymphoma, B-Cell|Lymphoma, T-Cell|Lymphoma, Non-Hodgkin	Biological: CAR-37 T cells	Dose Limiting Toxicity|The occurrence of study related adverse events|Disease Specific Response|Overall Survival|Progression Free Survival	Phase 1	https://ClinicalTrials.gov/show/NCT04136275
87	NCT04093596	Safety and Efficacy of ALLO-715 BCMA Allogenic CAR T Cells in in Adults With Relapsed or Refractory Multiple Myeloma (UNIVERSAL)	Recruiting	Relapsed/Refractory Multiple Myeloma	Genetic: ALLO-715|Biological: ALLO-647|Drug: Fludarabine|Drug: Cyclophosphamide|Drug: Nirogacestat	Proportion of subjects experiencing Dose Limiting Toxicities at increasing doses of ALLO-715|To assess the overall safety profile and tolerability of ALLO-647 in combination with Fludarabine and/or cyclophosphamide or ALLO-647 alone, prior to ALLO-715 to confirm the dose of ALLO-647.|To assess the overall safety profile and tolerability of nirogacestat given concomitantly with ALLO-715 following …	Phase 1	https://ClinicalTrials.gov/show/NCT04093596
88	NCT05574114	A Study of Radiation Therapy Before CAR T Cell Therapy for People With B Cell Lymphoma	Recruiting	Non-Hodgkin Lymphoma|Non-Hodgkin's Lymphoma, Relapsed|Non-Hodgkin's Lymphoma Refractory	Radiation: Bridging radiotherapy (BRT)|Drug: Conditioning chemotherapy|Biological: CAR T-cell product	number of patients who develop unanticipated severe toxicity events|number of patients who are able to receive comprehensive BRT prior to infusion of CAR T cells	Phase 1	https://ClinicalTrials.gov/show/NCT05574114
89	NCT04557436	TT52CAR19 Therapy for B-cell Acute Lymphoblastic Leukaemia (B-ALL)	Recruiting	B Acute Lymphoblastic Leukemia	Drug: PBLTT52CAR19	B-ALL remission	Phase 1	https://ClinicalTrials.gov/show/NCT04557436
90	NCT04712864	Study of CD4-Targeted Chimeric Antigen Receptor T-Cells (CD4- CAR-T) in Subjects With Relapsed or Refractory T-Cell Lymphoma	Active, not recruiting	T-Cell Lymphoma|Peripheral T-Cell Lymphoma Refractory|Cutaneous T-Cell Lymphoma Refractory|Cutaneous T-Cell Lymphoma Recurrent|Peripheral T-Cell Lymphoma Recurrent	Biological: LB1901	To characterize the safety and tolerability of LB1901 and determine the optimal dose or recommended dose for expansion (RDE).|To further characterize the safety and tolerability of LB1901 with the RDE identified in the dose escalation and determine the recommended Phase 2 dose (RP2D).|Over all Response|Time to response (TTR)|Duration of response (DOR)|Disease control rate (DCR)|Progression-free s…	Phase 1	https://ClinicalTrials.gov/show/NCT04712864
91	NCT04007029	Modified Immune Cells (CD19/CD20 CAR-T Cells) in Treating Patients With Recurrent or Refractory B-Cell Lymphoma or Chronic Lymphocytic Leukemia	Recruiting	CD19 Positive|CD20 Positive|Recurrent Chronic Lymphocytic Leukemia|Recurrent Diffuse Large B-Cell Lymphoma|Recurrent Follicular Lymphoma|Recurrent Mantle Cell Lymphoma|Recurrent Primary Mediastinal (Thymic) Large B-Cell Cell Lymphoma|Recurrent Small Lymphocytic Lymphoma|Refractory Chronic Lymphocytic Leukemia|Refractory Diffuse Large B-Cell Lymphoma|Refractory Follicular Lymphoma|Refractory Mantl…	Biological: Chimeric Antigen Receptor T-Cell Therapy|Drug: Cyclophosphamide|Drug: Fludarabine Phosphate|Biological: Tocilizumab	Incidence of adverse events|Dose-limiting toxicities|Clinical response|Duration of remission|Objective response rate (ORR)|Progression-free survival|Overall survival (OS)|Chimeric antigen receptor (CAR) T-cell (T) 19/20 bispecific transgenic T-cell persistence|Frequency of T cell phenotypic markers on CART19/20 cells using flow cytometry|Duration of B-cell aplasia following CART19/20 infusion.	Phase 1	https://ClinicalTrials.gov/show/NCT04007029
92	NCT04735471	A Safety and Efficacy Study of ADI-001, an Anti-CD20 Allogeneic Gamma Delta CAR-T, in Subjects With B Cell Malignancies	Recruiting	Lymphoma, Follicular|Lymphoma, Mantle-Cell|Marginal Zone Lymphoma|Primary Mediastinal B-cell Lymphoma|Diffuse Large B Cell Lymphoma|Lymphoma, Non-Hodgkin	Genetic: ADI-001|Drug: Fludarabine|Drug: Cyclophosphamide	The Incidence of Subjects with Dose Limiting Toxicities within each dose level cohort|Proportion of treatment emergent and treatment related adverse events|Frequency and persistence of ADI-001|Overall Response Rate by Lugano Criteria|Duration of Response|Progression Free Survival|Time To Progression|Overall Survival	Phase 1	https://ClinicalTrials.gov/show/NCT04735471
93	NCT05063682	The Efficacy and Safety of Brain-targeting Immune Cells (EGFRvIII-CAR T Cells) in Treating Patients With Leptomeningeal Disease From Glioblastoma. Administering Patients EGFRvIII -CAR T Cells May Help to Recognize and Destroy Brain Tumor Cells in Patients	Active, not recruiting	Glioblastoma|Glioblastoma Multiforme|Glioma, Malignant	Biological: EGFRvIII-specific hinge-optimized CD3 ζ-stimulatory/41BB-co-stimulatory Chimeric Antigen Receptor autologous T-lymphocytes	Incidence of adverse events|Overall survival|CAR (chimeric antigen receptor) T cell levels detected in tumor cyst fluid (TCF), peripheral blood (PB), and cerebrospinal fluid (CSF)|Endogenous T cell levels detected in tumor cyst fluid (TCF), peripheral blood (PB), and cerebrospinal fluid (CSF)|Cell phenotype detected in tumor cyst fluid (TCF), peripheral blood (PB), and cerebrospinal fluid (CSF)|C…	Phase 1	https://ClinicalTrials.gov/show/NCT05063682
94	NCT04545762	Anti-CD19 Chimeric Antigen Receptor T Cells for Treatment of Relapsed or Refractory Non-Hodgkin Lymphoma	Recruiting	Refractory Non-Hodgkin Lymphoma|Burkitt Lymphoma|Mantle Cell Lymphoma|Follicular Lymphoma|Lymphoplasmacytic Lymphoma|Primary Mediastinal Large B Cell Lymphoma|Diffuse Large B Cell Lymphoma|Small Lymphocytic Lymphoma|Transformed Lymphoma	Drug: Fludarabine|Drug: Cyclophosphamide|Biological: anti-CD19 CAR-T cells	Proportion of participants with treatment-emergent adverse events (AEs)|Proportion of participants who experience a dose-limiting toxicity (DLT)|Proportion of participants with delayed infusion due to study-related adverse events|Table of adverse events related to collection and infusion of CAR-T cells|Overall Response rates over time|Complete Response rates over time|Partial Response rates over …	Phase 1	https://ClinicalTrials.gov/show/NCT04545762
95	NCT04969354	Clinical Study of CAIX-targeted CAR-T Cells in the Treatment of Advanced Renal Cell Carcinoma	Recruiting	Immunotherapy	Biological: CAR-T cell immunotherapy	Safety evaluation:Incidence and severity of adverse events|Effectiveness evaluation|Progression-free survival (PFS)|Overall survival (OS)	Phase 1	https://ClinicalTrials.gov/show/NCT04969354
96	NCT04049513	ENABLE (Engaging Toll-like Receptor Signalling for B-cell Lymphoma Chimeric Antigen Receptor Therapy)	Recruiting	Lymphomas Non-Hodgkin's B-Cell|Diffuse Large B-cell Lymphoma (DLBCL)|Primary Mediastinal B-cell Lymphoma (PMBCL)|Transformed Follicular Lymphoma (TFL)|Follicular Lymphoma (FL)|Mantle Cell Lymphoma (MCL)	Biological: WZTL002-1 (1928T2z CAR-T cells)|Drug: Cyclophosphamide and Fludarabine lymphodepleting chemotherapy	Number and severity of adverse events assessed by CTCAE v5.0, except for Cytokine Release Syndrome and Immune Effector Cell-Associated Neurotoxicity Syndrome, which will be assessed by ASTCT consensus grading criteria|Feasibility of Manufacture|Overall Response Rate|Cumulative CR rate|Relapse-free survival|Overall survival|Recommended dose	Phase 1	https://ClinicalTrials.gov/show/NCT04049513
97	NCT04828174	Anti-TRBC1 CAR-T Cell Therapy in Patients With TRBC1 Positive T Cell Malignancies	Recruiting	Peripheral T Cell Lymphoma|Angioimmunoblastic T-cell Lymphoma|Anaplastic Lymphoma|Acute T Cell Leukemia|T-lymphoblastic Lymphoma	Drug: anti-TRBC1 CAR-T cell therapy	Safety and Tolerability|CAR-T cell expansion and persistence|Total response rate (ORR) after administration|Duration of remission (DOR) after administration|Overall Survival (OS)after administration|Progression Free Survival (PFS) after infusion	Phase 1	https://ClinicalTrials.gov/show/NCT04828174
98	NCT01840566	High Dose Therapy and Autologous Stem Cell Transplantation Followed by Infusion of Chimeric Antigen Receptor (CAR) Modified T-Cells Directed Against CD19+ B-Cells for Relapsed and Refractory Aggressive B Cell Non-Hodgkin Lymphoma	Active, not recruiting	Non-Hodgkin's Lymphoma	Drug: Carmustine|Drug: Etoposide|Drug: Cytarabine|Drug: Melphalan|Biological: Pegfilgrastim|Biological: 19-28z T CELLS|Procedure: Autologous Stem Cell Transplantation	maximum tolerated dose (MTD)|safety|2 year progression-free (PFS)|overall survival (os)	Phase 1	https://ClinicalTrials.gov/show/NCT01840566
99	NCT05052528	Fludarabine and Cyclophosphamide With or Without Rituximab Before CD19 Chimeric Antigen Receptor T Cells for the Treatment of Relapsed or Refractory Diffuse Large B-Cell Lymphoma	Recruiting	Recurrent Diffuse Large B-Cell Lymphoma|Refractory Diffuse Large B-Cell Lymphoma	Biological: Chimeric Antigen Receptor T-Cell Therapy|Drug: Cyclophosphamide|Drug: Fludarabine Phosphate|Biological: Rituximab	Proportion of products successfully manufactured meeting the established release criteria with a goal of at least 1.0 x 10^6 cells/kilogram|Incidence and severity of adverse events related to lymphodepleting chemotherapy and or CD19 chimeric antigen receptor (CAR) T cells|Dose limiting toxicities (DLTs) related to lymphodepleting chemotherapy and or CD19 CAR T cells|Maximum tolerated dose|Inciden…	Phase 1	https://ClinicalTrials.gov/show/NCT05052528
100	NCT02186860	Chimeric Antigen Receptor (CAR)-Modified T Cell Therapy in Treating Patients With Acute Lymphoblastic Leukemia	Recruiting	Acute Lymphoblastic Leukemia	Biological: CAR-T cells	Number of Adverse Events|Clinical responses to third generation CAR-T cells	Phase 1	https://ClinicalTrials.gov/show/NCT02186860
101	NCT03294954	GD2 Specific CAR and Interleukin-15 Expressing Autologous NKT Cells to Treat Children With Neuroblastoma	Recruiting	Neuroblastoma	Genetic: GINAKIT Cells|Drug: Cyclophosphamide|Drug: Fludarabine	Maximum tolerated dose of autologous NKTs expressing a 2nd generation GD2-specific chimeric antigen receptor administered to patients with relapsed or refractory neuroblastoma.|Anti-tumor response of autologous GINAKIT cells in patients with relapsed/refractory neuroblastoma.	Phase 1	https://ClinicalTrials.gov/show/NCT03294954
102	NCT03233854	CD19/CD22 Chimeric Antigen Receptor (CAR) T Cells With or Without NKTR-255 in Adults With Recurrent or Refractory B Cell Malignancies	Recruiting	B Acute Lymphoblastic Leukemia|CD19 Positive|Minimal Residual Disease|Philadelphia Chromosome Positive	Biological: Chimeric Antigen Receptor T-Cell Therapy|Drug: Cyclophosphamide|Drug: Fludarabine Phosphate|Other: Laboratory Biomarker Analysis|Other: Questionnaire Administration|Drug: NKTR-255	Incidence and severity of dose limiting toxicities (DLTs) following chemotherapy preparative regimen and infusion of CD19/CD22 chimeric antigen receptor (CAR) T cells|Maximum tolerated dose of CD19/CD22 chimeric antigen receptor (CAR) T cells defined as the dose level immediately below the level at which the enrollment is stopped due to a dose limiting toxicity|Rate of successful manufacture and …	Phase 1	https://ClinicalTrials.gov/show/NCT03233854
103	NCT03019055	Study of CAR-20/19-T Cells in Patients With Relapsed Refractory B Cell	Completed	Lymphoma, Non-Hodgkin|Lymphoma, B-Cell|Chronic Lymphocytic Leukemia|Small Lymphocytic Lymphoma	Biological: CAR-20/19-T cells (1.0 x10^5 CAR-20/19-T cells/kg)|Biological: CAR-20/19-T cells (2.5 x10^5 CAR-20/19-T cells/kg)|Biological: CAR-20/19-T cells (7.5 x10^5 CAR-20/19-T cells/kg)|Biological: CAR-20/19-T cells (2.5 x10^6 CAR-20/19-T cells/kg)	Number of Adverse Events After CAR 20/19-T Cell Infusion	Phase 1	https://ClinicalTrials.gov/show/NCT03019055
104	NCT03464916	Study to Evaluate the Safety and Efficacy of Anti-CD38 CAR-T in Relapsed or Refractory Multiple Myeloma Patients	Completed	Relapsed or Refractory Multiple Myeloma	Biological: CAR2 Anti-CD38 A2 CAR-T Cells	Determine the MTD|Determine the CAR2 Anti-CD38 A2 CAR-T cell blood concentrations (Pharmacokinetic [PK] Profile) to evaluate the Cmax|Determine the CAR2 Anti-CD38 A2 CAR-T cell blood concentrations (Pharmacokinetic [PK] Profile) to evaluate the AUC|Evaluate the safety of Anti-CD38 A2 CAR-T cells in Patients with RRMM by incidence of treatment-emergent adverse events|Assess preliminary efficacy by…	Phase 1	https://ClinicalTrials.gov/show/NCT03464916
105	NCT05507827	Safety of Myeloablative Conditioning, Orca-T, and Allogeneic, Donor-Derived CD19/CD22-CAR (Chimeric Antigen Receptor) T Cells in Adults With B-cell Acute Lymphoblastic Leukemia (ALL)	Recruiting	Lymphoid Leukemia	Drug: Allogeneic donor-derived T-cells transduced with bivalent lentiviral vector (CD19/CD22-BBz) chimeric antigen receptor (CAR)|Drug: Treg CD34+HSPC (Orca-T)	Number of patients who received donor CD19/CD22-CAR T cells|Assessment of the donors safety CD19/CD22-CAR T cells plus the Orca-T graft|Cumulative incidence of disease progression|Frequency of secondary graft failure|Progression-free survival|Overall survival|Infectious disease complication	Phase 1	https://ClinicalTrials.gov/show/NCT05507827
106	NCT04204161	A Clinical Study of CAR-T Cells Treatment for Children With CD19+/CD22+ R/R ALL and Lymphoma	Recruiting	Relapsed B-cell Acute Lymphoblastic Leukemia, Childhood|Refractory B-cell Acute Lymphoblastic Leukemia, Childhood|Relapsed/Refractory B-cell Lymphoma, Childhood	Biological: CAR-T19/CAR-T22	Number of Participants With Adverse Events evaluated with NCI CTC AE, version 4.0|Overall remission rate|CAR-T cells testing	Phase 1	https://ClinicalTrials.gov/show/NCT04204161
107	NCT05487651	Allogeneic NK T-Cells Expressing CD19 Specific CAR in B-Cell Malignancies	Recruiting	NHL, Relapsed, Adult|B-cell Lymphoma|B-cell Leukemia|DLBCL - Diffuse Large B Cell Lymphoma|ALL, Adult B Cell|ALL, Childhood|CLL/SLL	Genetic: KUR-502	Dose limiting toxicity (DLT) rate and grade of single dose of Kur-502	Phase 1	https://ClinicalTrials.gov/show/NCT05487651
108	NCT03103971	huJCAR014 CAR-T Cells in Treating Adult Patients With Relapsed or Refractory B-Cell Non-Hodgkin Lymphoma or Acute Lymphoblastic Leukemia	Recruiting	Recurrent Adult Acute Lymphoblastic Leukemia|Recurrent B-Cell Non-Hodgkin Lymphoma|Recurrent Diffuse Large B-Cell Lymphoma|Recurrent Primary Mediastinal (Thymic) Large B-Cell Lymphoma|Refractory Adult Acute Lymphoblastic Leukemia|Refractory B-Cell Non-Hodgkin Lymphoma|Refractory Diffuse Large B-Cell Lymphoma|Refractory Primary Mediastinal (Thymic) Large B-Cell Lymphoma|Recurrent Transformed Non-H…	Biological: Autologous Human Anti-CD19CAR-4-1BB-CD3zeta-EGFRt-expressing CD4+/CD8+ T-lymphocytes|Drug: Cyclophosphamide|Drug: Fludarabine|Other: Laboratory Biomarker Analysis|Procedure: Leukapheresis|Other: Pharmacological Study	Incidence of toxicity|Dose-limiting toxicity (DLT) rates|Maximum concentration (Cmax) of autologous human anti-CD19CAR-4-1BB-CD3zeta-EGFRt-expressing CD4+/CD8+ T-lymphocytes (huJCAR014) cells in blood|Time to maximum concentration (Tmax), of huJCAR014 cells in blood|Area under the curve of huJCAR014 cells in blood|Presence of huJCAR014 cells in bone marrow|Complete response (CR) rate|Partial resp…	Phase 1	https://ClinicalTrials.gov/show/NCT03103971
109	NCT04637763	CRISPR-Edited Allogeneic Anti-CD19 CAR-T Cell Therapy for Relapsed/Refractory B Cell Non-Hodgkin Lymphoma	Recruiting	Lymphoma, Non-Hodgkin|Relapsed Non Hodgkin Lymphoma|Refractory B-Cell Non-Hodgkin Lymphoma|Non Hodgkin Lymphoma|Lymphoma|B Cell Lymphoma|B Cell Non-Hodgkin's Lymphoma	Genetic: CB-010|Drug: Cyclophosphamide|Drug: Fludarabine	Primary outcome measures number of patients with dose-limiting toxicities (Part A).|Primary outcome evaluates tumor response (Part B)	Phase 1	https://ClinicalTrials.gov/show/NCT04637763
110	NCT02442297	T Cells Expressing HER2-specific Chimeric Antigen Receptors(CAR) for Patients With HER2-Positive CNS Tumors	Recruiting	Brain Tumor, Recurrent|Brain Tumor, Refractory	Biological: HER2-specific T cells	Number of patients with dose limiting toxicity after administration of autologous T cells expressing transgenic chimeric antigen receptors (CAR) targeting the HER2 molecule|Number of Patients with a tumor response	Phase 1	https://ClinicalTrials.gov/show/NCT02442297
111	NCT02659943	T Cells Expressing a Fully-human AntiCD19 Chimeric Antigen Receptor for Treating B-cell Malignancies	Active, not recruiting	Lymphoma, B-Cell|Lymphoma, Non-hodgkins	Biological: Anti-cluster of differentiation 19 (CD19)-Chimeric Antigen Receptor (CAR) T cells|Drug: Cyclophosphamide|Drug: Fludarabine	Percentage of Enrolled Participants Who Actually Get Treated|Number of Participants Who Had a Best Response of Complete Remission (CR), Partial Remission (PR), Stable Disease (SD), and Progressive Disease (PD)|Number of Participants With a Duration of Best Response in Months|Number of Participants That Had Any Grade 2, 3, 4 and 5 Adverse Events|Median Peak Chimeric Antigen Receptor (CAR) T Cells …	Phase 1	https://ClinicalTrials.gov/show/NCT02659943
112	NCT05418088	Genetically Engineered Cells (Anti-CD19/CD20/CD22 CAR T-cells) for the Treatment of Relapsed or Refractory Lymphoid Malignancies	Recruiting	Recurrent Acute Lymphoblastic Leukemia|Recurrent B Acute Lymphoblastic Leukemia|Recurrent B-Cell Prolymphocytic Leukemia|Recurrent Chronic Lymphocytic Leukemia|Recurrent High Grade B-Cell Lymphoma|Recurrent Indolent Non-Hodgkin Lymphoma|Recurrent Non-Hodgkin Lymphoma|Recurrent Transformed Chronic Lymphocytic Leukemia|Refractory Acute Lymphoblastic Leukemia|Refractory B Acute Lymphoblastic Leukemi…	Biological: Anti-CD19/CD20/CD22 CAR T-Cells|Drug: Cyclophosphamide|Drug: Fludarabine Phosphate	Recommended phase II dose of anti-CD19/CD20/CD22 CAR-T cells for each study group (Cohort A and Cohort B)|Incidence of adverse events|Overall response rate|Complete response rate|Overall survival|Progression-free survival	Phase 1	https://ClinicalTrials.gov/show/NCT05418088
113	NCT05366179	Autologous CAR-T Cells Targeting B7-H3 in Recurrent or Refractory GBM CAR.B7-H3Tc	Recruiting	Glioblastoma Multiforme	Drug: CAR.B7-H3T cells infusion	Number of participants with adverse event|Cytokine Release Syndrome|Neurotoxicity|Identification of Recommended phase 2 dose (RP2D)|Objective Response Rate (ORR)|Progression Free Survival (PFS)|Overall Survival (OS)|Duration of Response (DOR)	Phase 1	https://ClinicalTrials.gov/show/NCT05366179
114	NCT05507593	Study of DLL3-CAR-NK Cells in the Treatment of Extensive Stage Small Cell Lung Cancer	Recruiting	SCLC, Extensive Stage	Biological: DLL3-CAR-NK cells	The dose-limiting toxicity (DLT)|Maximum tolerated dose (MTD)	Phase 1	https://ClinicalTrials.gov/show/NCT05507593
115	NCT02050347	Activated T Lymphocytes Expressing CARs, Relapsed CD19+ Malignancies Post-Allo HSCT(CARPASCIO)	Recruiting	Non-Hodgkin's Lymphoma|B-Cell ALL|B-Cell CLL	Genetic: CD19.CAR-CD28Z T Cells - dose escalation 2|Genetic: CD19.CAR-CD28Z T Cells - dose escalation 1	Number of patients with dose limiting toxicity|Number of patients with tumor response|Frequency of T cell products	Phase 1	https://ClinicalTrials.gov/show/NCT02050347
116	NCT04215016	Safety of Autologous Humanized Anti-CD19 and Anti-CD20 Dual Specific CAR-T Cells in Adult Patients With Diffuse Large B-cell Lymphoma	Recruiting	Relapsed or Refractory DLBCL Patients With Either CD19 or CD20 Positive	Biological: Autologous humanized anti-CD19 and anti-CD20 dual specific CAR-T Cells	The types and Incidence of adverse events|Overall response rate|Progression-free survival (PFS)|Response duration	Phase 1	https://ClinicalTrials.gov/show/NCT04215016
117	NCT04995003	HER2 Chimeric Antigen Receptor (CAR) T Cells in Combination With Checkpoint Blockade in Patients With Advanced Sarcoma	Recruiting	Sarcoma|HER-2 Protein Overexpression	Genetic: cells|Drug: Pembrolizumab Injectable Product|Drug: Nivolumab Injectable Product|Drug: Lymphodepletion Chemotherapy	ARM A: Dose-limiting toxicity (DLT) rate by CTCAE v5.0. Neurotoxicity and cytokine release syndrome (CRS) will be graded according to ASTCT Consensus Grading System.|ARM B: Dose-limiting toxicity (DLT) rate by CTCAE v5.0. Neurotoxicity and cytokine release syndrome (CRS) will be graded according to ASTCT Consensus Grading System.|Overall Response rate according to RECIST 1.1 Criteria SD, PR and C…	Phase 1	https://ClinicalTrials.gov/show/NCT04995003
118	NCT02917083	CD30 CAR T Cells, Relapsed CD30 Expressing Lymphoma (RELY-30)	Recruiting	Hodgkin's Lymphoma|Non-Hodgkin Lymphoma	Genetic: CAR T Cells|Drug: Cyclophosphamide|Drug: Fludarabine	Number of Patients with Dose-Limiting Toxicities (DLT)|Median Number of T cells transduced with the vector|Overall Response Rate|Mean Number of T cells transduced with the vector	Phase 1	https://ClinicalTrials.gov/show/NCT02917083
119	NCT04877613	GFRα4 CAR T Cells in MTC Patients	Recruiting	Metastatic Medullary Thyroid Cancer	Drug: single dose of CART-GFRa4 cells|Drug: Fludarabine|Drug: Cyclophosphamide	Incidence of Treatment-Emergent Adverse Events as assessed by CTCAE v5.0.|Percentage of manufacturing products that meet release criteria.|Number of subjects who have a response|Best Overall Response (BOR)|Duration of Response (DOR)|Overall survival (OS)|Progression-free survival (PFS)	Phase 1	https://ClinicalTrials.gov/show/NCT04877613
120	NCT05359211	NKTR-255 in Combination With CAR-T Cell Therapy for the Treatment of Relapsed or Refractory Large B-cell Lymphoma	Recruiting	Recurrent Diffuse Large B-Cell Lymphoma|Recurrent Diffuse Large B-Cell Lymphoma, Not Otherwise Specified|Recurrent Grade 3b Follicular Lymphoma|Recurrent Primary Mediastinal (Thymic) Large B-Cell Lymphoma|Refractory Diffuse Large B-Cell Lymphoma|Refractory Diffuse Large B-Cell Lymphoma, Not Otherwise Specified|Refractory Grade 3b Follicular Lymphoma|Refractory Primary Mediastinal (Thymic) Large B…	Drug: Cyclophosphamide|Drug: Fludarabine|Biological: Lisocabtagene Maraleucel|Drug: Polymer-conjugated IL-15 Receptor Agonist NKTR-255	Incidence of adverse events (AEs)|Dose-limiting toxicity (DLT) rates|Optimal biological dose (OBD)|Complete response (CR) rate|Complete response (CR) and overall response (OR) rates|Duration of response (DOR)|Progression free survival (PFS)|Overall survival (OS)	Phase 1	https://ClinicalTrials.gov/show/NCT05359211
121	NCT05081479	A Study of N-Acetylcysteine (N-AC)in People Receiving CAR T-cell Therapy for Lymphoma	Recruiting	Lymphoma	Drug: N-Acetylcysteine	Maximum tolerated dose of N-AC	Phase 1	https://ClinicalTrials.gov/show/NCT05081479
122	NCT03740256	Binary Oncolytic Adenovirus in Combination With HER2-Specific Autologous CAR VST, Advanced HER2 Positive Solid Tumors	Recruiting	Bladder Cancer|Head and Neck Squamous Cell Carcinoma|Cancer of the Salivary Gland|Lung Cancer|Breast Cancer|Gastric Cancer|Esophageal Cancer|Colorectal Cancer|Pancreatic Adenocarcinoma|Solid Tumor	Biological: CAdVEC	Number of patients with dose limiting toxicity (DLT) by CTCAE 5.0|Overall Response Rate (ORR) according to RECIST1.1 criteria|Disease Control Rate (DCR)|Progression Free Survival (PFS)|Overall Survival (OS)|Number of treatment related adverse events with grade 3 or greater severity by CTCAE 5.0	Phase 1	https://ClinicalTrials.gov/show/NCT03740256
123	NCT03919526	Anti-CD19/CD22 Bispecific CAR-T Cell Therapy for MRD Positive ALL	Recruiting	MRD-positive|Acute Lymphoblastic Leukemia	Biological: anti-CD19/CD22 CAR-T cells|Drug: Fludarabine|Drug: Cyclophosphamide	Safety measured by occurence of study related adverse effects defined by NCI CTCAE5.0|MRD clearance|Content of CD19 positive B-cells in peripheral blood|Content of CAR-T related cytokines positive T cells in circulation|Total response rate (ORR) after administration|Duration of remission (DOR) after administration|Overall Survival (OS)after administration	Phase 1	https://ClinicalTrials.gov/show/NCT03919526
124	NCT04903080	HER2-specific Chimeric Antigen Receptor (CAR) T Cells for Children With Ependymoma	Recruiting	Ependymoma	Biological: HER2 Specific CAR T Cell	Number of Subjects with Dose-Limiting Toxicity (DLT) in Phase I Arm|Number of Subjects with Dose-Limiting Toxicity (DLT) in Surgical Arm|Percentage of Subjects whose Treatment Delivery Meets Feasibility Criteria|Expansion and Persistence of HER2 CAR T Cells at First Infusion in patients who received this treatment|Expansion and Persistence of HER2 CAR T Cells at Second Infusion in patients who re…	Phase 1	https://ClinicalTrials.gov/show/NCT04903080
125	NCT05388695	To Observe the Dual-target Chimeric Antigen Receptor T Cells in the Treatment of B Cell Hematologic Tumors	Recruiting	19 and 22+ B Cell Hematologic Tumors	Biological: Autologous CD19/CD22 Chimeric Antigen Receptor T-cells	Efficacy: Remission Rate	Phase 1	https://ClinicalTrials.gov/show/NCT05388695
126	NCT02443831	CARPALL: Immunotherapy With CD19/22 CAR T-cells for CD19+ Haematological Malignancies	Active, not recruiting	Acute Lymphoblastic Leukemia|Burkitt Lymphoma	Procedure: Leukapheresis|Drug: Lymphodepletion with fludarabine|Drug: Lymphodepletion with cyclophosphamide|Biological: CD19/22 CAR T-cells	Toxicity evaluation following CD19/22CAR T-cell infusion|Molecular remission|Long term molecular remission|Frequency of circulating CD19/22 CAR T-cells|Incidence of hypogammaglobulinaemia|Relapse rate|Overall Survival	Phase 1	https://ClinicalTrials.gov/show/NCT02443831
127	NCT05248685	Optimized Dual CD33/CLL1 CAR T Cells in Subjects With Refractory or Relapsed Acute Myeloid Leukemia	Recruiting	Acute Myeloid Leukemia	Biological: Dual CD33/CLL1 CAR T	Dose limiting toxicity (DLT)|Incidence and severity of adverse events (AE)|Objective response rate (ORR)|Concentration of PK CAR positive T cells in peripheral blood	Phase 1	https://ClinicalTrials.gov/show/NCT05248685
128	NCT04196413	GD2 CAR T Cells in Diffuse Intrinsic Pontine Gliomas(DIPG) & Spinal Diffuse Midline Glioma(DMG)	Recruiting	Glioma of Spinal Cord|Glioma of Brainstem	Drug: GD2 CAR T cells|Drug: Fludarabine|Drug: Cyclophosphamide	Rate of successful manufacture of GD2CART using a retroviral vector in the Miltenyi CliniMACS Prodigy system|Maximum tolerated dose (MTD)/RP2D of GD2CART in subjects with H3K27M DIPG|Safety of GD2CART in subjects with spinal H3 K27M-mutant DMG treated at the RP2D|Radiographic Response Rate|Overall Survival (OS)|Progression-Free Survival (PFS)|Post-progression survival (PPS)|Measure resolution of …	Phase 1	https://ClinicalTrials.gov/show/NCT04196413
129	NCT01087294	Administration of Anti-CD19-chimeric-antigen-receptor-transduced T Cells From the Original Transplant Donor to Patients With Recurrent or Persistent B-cell Malignancies After Allogeneic Stem Cell Transplantation	Active, not recruiting	Leukemia, B-cell|Lymphoma, Hodgkins|Lymphoma, Non-hodgkins|Lymphoma, B-Cell	Procedure: Allogeneic stem cell transplant|Biological: Anti-CD19-chimeric-antigen-receptor-transduced T cells|Procedure: Leukapheresis	To assess the safety of allogeneic anti-CD19 CAR|To measure the persistence of anti-CD19-CAR- transduced T cells in the blood of patients after infusion|To determine if administering anti-CD19-CAR-transduced T cells from the original transplant donor can cause regression of B-cell malignancies that are relapsed or persistent after alloHSCT	Phase 1	https://ClinicalTrials.gov/show/NCT01087294
130	NCT03330691	A Feasibility and Safety Study of Dual Specificity CD19 and CD22 CAR-T Cell Immunotherapy for CD19+CD22+ Leukemia	Recruiting	Leukemia|Lymphoma	Biological: Patient-derived CD19- and CD22 specific CAR	The adverse events associated with one or multiple CAR T-cell product infusions will be assessed|The number of successfully and unsuccessfully manufactured and infused CAR T-cell products will be assessed	Phase 1	https://ClinicalTrials.gov/show/NCT03330691
131	NCT04003649	IL13Ra2-CAR T Cells With or Without Nivolumab and Ipilimumab in Treating Patients With GBM	Recruiting	Recurrent Glioblastoma|Refractory Glioblastoma	Biological: IL13Ralpha2-specific Hinge-optimized 4-1BB-co-stimulatory CAR/Truncated CD19-expressing Autologous TN/MEM Cells|Biological: Ipilimumab|Biological: Nivolumab|Other: Quality-of-Life Assessment|Other: Questionnaire Administration	Incidence of adverse events|Dose-limiting toxicity (DLT)|Feasibility (neoadjuvant therapy)|Feasibility (adjuvant therapy)|Overall Survival|T cell levels|Cytokine levels in TCF, PB, and CSF|Disease response|Time to progression|Overall survival (OS)|Quality of life (QOL)|Area under the curve (AUC) for CD3, IFNgamma, and IP-10 levels over time for the DLT evaluation period|CAR T and endogenous cells…	Phase 1	https://ClinicalTrials.gov/show/NCT04003649
132	NCT03186118	Pilot Study of T-APCs Following CAR T Cell Immunotherapy for CD19+ Leukemia	Active, not recruiting	CD 19+ Acute Leukemia	Biological: T-cell Antigen Presenting Cells expressing truncated CD19 (T-APC)	The adverse events associated with one or multiple CD19t T-APC product infusions will be assessed.|Determine the feasibility of deriving and administering a CD19t T-APC product|Quantification of changes in the number of CAR T cells in peripheral blood before and after receiving CD19t T-APCs|Duration of B cell aplasia in CD19t T-APC treated patients	Phase 1	https://ClinicalTrials.gov/show/NCT03186118
133	NCT04796675	Cord Blood Derived Anti-CD19 CAR-Engineered NK Cells for B Lymphoid Malignancies	Recruiting	Acute Lymphocytic Leukemia|Chronic Lymphocytic Leukemia|Non Hodgkin's Lymphoma	Drug: Fludarabine + Cyclophosphamide + CAR-NK-CD19 Cells	Incidence of Treatment-related Adverse Events|Overall response rate(ORR) of administering CAR-NK-CD19 cells in Relapsed/Refractory CD19+ B-cell hematological malignancies.|Complete response rate(CRR) of administering CAR-NK-CD19 cells in Relapsed/Refractory CD19+ B-cell hematological malignancies.|Progress-free survival(PFS) of administering CAR-NK-CD19 cells in Relapsed/Refractory CD19+ B-cell h…	Phase 1	https://ClinicalTrials.gov/show/NCT04796675
134	NCT04537442	Clinical Study to Evaluate the Safety and Efficacy of IM21 CAR-T Cells in the Treatment of Elderly Patients With Relapsed or Refractory Multiple Myeloma	Recruiting	Multiple Myeloma	Drug: IM21 CAR-T cells	Incidence of adverse events within 1 month after CAR-T cell infusion|Objective Response Rate(ORR) at 90 days	Phase 1	https://ClinicalTrials.gov/show/NCT04537442
135	NCT03323944	CAR T Cell Immunotherapy for Pancreatic Cancer	Recruiting	Pancreatic Cancer|Cancer of the Pancreas	Biological: huCART-meso cells	Number of study subjects with treatment-related adverse events using NCI Common Terminology Criteria for Adverse Events (CTCAE) v4.03|Tumor response rates measured according to Response Evaluation Criteria in Solid Tumors (RECIST 1.1) criteria|Progression-free survival (PFS)|Overall survival (OS)	Phase 1	https://ClinicalTrials.gov/show/NCT03323944
136	NCT02935257	Immunotherapy for High Risk/Relapsed CD19+ Acute Lymphoblastic Leukaemia, B-cell Non-Hodgkin's Lymphoma (B-NHL) and Chronic Lymphocytic Leukaemia (CLL)/ Small Lymphocytic Lymphoma (SLL) Using CAR T-cells to Target CD19	Recruiting	Leukemia, Lymphoblastic, Acute, Lymphoma	Biological: CD19CAT-41BBZ CAR T-cells	Toxicity evaluated by the incidence of grade 3-5 toxicity causally related to the ATIMP|Feasibility of manufacturing CD19CAR T-cells evaluated by the number of therapeutic products generated	Phase 1	https://ClinicalTrials.gov/show/NCT02935257
137	NCT03241940	Phase I Dose Escalation Study of CD19/CD22 Chimeric Antigen Receptor (CAR) T Cells in Children and Young Adults With Recurrent or Refractory B Cell Malignancies	Recruiting	B Acute Lymphoblastic Leukemia|CD19 Positive|Minimal Residual Disease|Philadelphia Chromosome Positive|Recurrent Adult Acute Lymphoblastic Leukemia|Recurrent Childhood Acute Lymphoblastic Leukemia|Refractory Acute Lymphoblastic Leukemia	Biological: Chimeric Antigen Receptor T-Cell Therapy|Drug: Cyclophosphamide|Drug: Fludarabine Phosphate|Other: Laboratory Biomarker Analysis|Other: Questionnaire Administration	Incidence and severity of dose limiting toxicities (DLTs) following chemotherapy preparative regimen and infusion of CD19/CD22 chimeric antigen receptor (CAR) T cells|Rate of successful manufacture and expansion of the CD19/CD22 chimeric antigen receptor (CAR) T cells to satisfy the targeted dose level and meet the required release specifications outlined in the Certificate of Analysis (COA)|The …	Phase 1	https://ClinicalTrials.gov/show/NCT03241940
138	NCT04119024	Gene Modified Immune Cells (IL13Ralpha2 CAR T Cells) After Conditioning Regimen for the Treatment of Stage IIIC or IV Melanoma	Recruiting	Clinical Stage IV Cutaneous Melanoma AJCC v8|IL13RA2 Positive|Metastatic Melanoma|Cutaneous Melanoma, Stage III|Cutaneous Melanoma, Stage IV	Drug: Cyclophosphamide|Drug: Fludarabine Phosphate|Biological: IL13Ralpha2-specific Hinge-optimized 4-1BB-co-stimulatory CAR/Truncated CD19-expressing Autologous TN/MEM Cells|Drug: Recombinant Interleukin-2	Incidence of adverse events|Dose-limiting toxicity (DLT)|Objective response rate|Complete response|Partial response|Response for in-transit metastasis|Time to disease progression|Overall survival|IL13Ralpha2 CAR T cell persistence|IL13Ralpha2 CAR T Cell phenotypic monitoring|Impact of IL-2 on systemic persistence of CAR T cells|Impact of IL-2 on tumor infiltration of CAR T cells	Phase 1	https://ClinicalTrials.gov/show/NCT04119024
139	NCT04661384	Brain Tumor-Specific Immune Cells (IL13Ralpha2-CAR T Cells) for the Treatment of Leptomeningeal Glioblastoma, Ependymoma, or Medulloblastoma	Recruiting	Ependymoma|Glioblastoma|Medulloblastoma|Recurrent Metastatic Malignant Neoplasm in the Leptomeninges	Biological: IL13Ralpha2-specific Hinge-optimized 41BB-co-stimulatory CAR Truncated CD19-expressing Autologous T-Lymphocytes	Incidence of adverse events|Overall survival|CAR T cell detected in tumor cyst fluid (TCF), peripheral blood (PB), and cerebrospinal fluid (CSF)|Endogenous T cell levels detected in tumor cyst fluid (TCF), peripheral blood (PB), and cerebrospinal fluid (CSF)|Cell phenotype detected in tumor cyst fluid (TCF), peripheral blood (PB), and cerebrospinal fluid (CSF)|Cytokine levels in PB, TCF and CSF|D…	Phase 1	https://ClinicalTrials.gov/show/NCT04661384
140	NCT04796688	Universal Chimeric Antigen Receptor-modified AT19 Cells for CD19+ Relapsed/Refractory Hematological Malignancies	Recruiting	Acute Lymphoblastic Leukemia|Chronic Lymphoblastic Leukemia|B-cell Lymphoma	Drug: Fludarabine + Cyclophosphamide + CAR-NK-CD19 Cells	Incidence of Treatment-related Adverse Events|Overall response rate(ORR) of administering AT19 cells in Relapsed/Refractory CD19+ B-cell hematological malignancies.|Complete response rate(CRR) of administering AT19 cells in Relapsed/Refractory CD19+ B-cell hematological malignancies.|Progress-free survival(PFS) of administering AT19 cells in Relapsed/Refractory CD19+ B-cell hematological malignan…	Phase 1	https://ClinicalTrials.gov/show/NCT04796688
141	NCT04214392	Chimeric Antigen Receptor (CAR) T Cells With a Chlorotoxin Tumor-Targeting Domain for the Treatment of MMP2+ Recurrent or Progressive Glioblastoma	Recruiting	Recurrent Glioblastoma|Recurrent Malignant Glioma|Recurrent WHO Grade II Glioma|Recurrent WHO Grade III Glioma	Biological: Chlorotoxin (EQ)-CD28-CD3zeta-CD19t-expressing CAR T-lymphocytes (via ICT delivery)|Biological: Chlorotoxin (EQ)-CD28-CD3zeta-CD19t-expressing CAR T-lymphocytes (via ICT/ICV dual delivery)	Dose limiting toxicity (DLT)|Chimeric antigen receptor (CAR) T cell|Endogenous T cell|Cytokine levels in TCF, PB and CSF|Progression free survival time|Disease response|Overall survival (OS)|CAR T cells detected in tumor tissue|Chlorotoxin-targeted antigen expression levels in tumor tissue|Biomathematical modeling of tumor growth	Phase 1	https://ClinicalTrials.gov/show/NCT04214392
142	NCT04989803	Study Evaluating the Safety and Efficacy of KITE-363 in Participants With Relapsed and/or Refractory B-cell Lymphoma	Recruiting	Relapsed and/or Refractory B-cell Lymphoma	Drug: Cyclophosphamide|Drug: Fludarabine|Biological: KITE-363	Phase 1a: Percentage of Participants Experiencing Adverse Events Defined as Dose-Limiting Toxicities (DLTs)|Phase 1b: Objective Response Rate (ORR)|Percentage of Participants Experiencing Adverse Events (AEs)|Percentage of Participants Experiencing Serious AEs (SAEs)|Time To Next Treatment (TTNT)|Complete Response (CR) Rate|Duration of Response (DOR)|Progression-Free Survival (PFS)|Overall Surviv…	Phase 1	https://ClinicalTrials.gov/show/NCT04989803
143	NCT04443829	Immunotherapy Using CAR T-cells to Target CD19 for Relapsed/Refractory CD19+ Primary CNS Lymphoma	Recruiting	Primary CNS Lymphoma	Biological: CD19CAR T-cells	Toxicity evaluated by the incidence of grade 3-5 toxicity causally related to the ATIMP|Feasibility of manufacturing CD19CAR T-cells evaluated by the number of therapeutic products generated|Response at 1 and 3 months|Frequency of circulating CD19CAR T-cells in peripheral blood|Incidence of B-cell aplasia|Relapse rate at 1 and 2 years|Progression Free Survival (PFS) at 1 and 2 years|Overall Survi…	Phase 1	https://ClinicalTrials.gov/show/NCT04443829
144	NCT04049383	CAR-20/19-T Cells in Pediatric and Young Adult Patients With Relapsed/Refractory B Cell ALL	Recruiting	Acute Lymphoblastic Leukemia, in Relapse|Acute Lymphoblastic Leukemia With Failed Remission|Acute Lymphoblastic Leukemia Recurrent|Acute Lymphoblastic Leukemia Not Having Achieved Remission|Acute Lymphoblastic Leukemia, Pediatric|Acute Lymphoblastic Leukemia	Biological: CAR-20/19-T cells (1 x 10^5 CAR-20/19-T cells/kg)|Biological: CAR-20/19-T cells (2.5 x10^5 CAR-20/19-T cells/kg)|Biological: CAR-20/19-T cells (7.5 x10^5 CAR-20/19-T cells/kg)|Biological: CAR-20/19-T cells (2.5 x10^6 CAR-20/19-T cells/kg)|Biological: CAR-20/19-T cells	Number of Adverse Events after CAR 20/19-T Cell Infusion.	Phase 1	https://ClinicalTrials.gov/show/NCT04049383
145	NCT03240328	The Effect of Chimeric Antigen Receptor (CAR)-T Cell Therapy on the Reconstitution of HIV-specific Immune Function	Recruiting	HIV/AIDS	Biological: CAR-T cells	Incidence of treatment-associated adverse events of CAR-T cell therapy|HIV-1 reservoir|HIV viral load rebound time	Phase 1	https://ClinicalTrials.gov/show/NCT03240328
146	NCT05212584	CD7 CAR-T Cell Treatment of Relapsed/Refractory CD7+ T -Acute Lymphoblastic Leukemia/ Lymphoma	Recruiting	Relapsed/Refractory, High Risk Hematologic Malignancies|T-ALL/Lymphoma	Biological: CD7CAR T cells	The number and incidence of adverse events after CD7 CAR infusion.|Disease response to CD7 CAR T cells|Evaluation of curative effects|Overall survival	Phase 1	https://ClinicalTrials.gov/show/NCT05212584
147	NCT05240950	Anti-CEA CAR-T Cells to Treat Colorectal Liver Metastases	Recruiting	Colorectal Cancer|Metastatic Liver Cancer	Drug: Anti-CEA CAR-T Cells	Security (Incidence and severity of adverse events)|Effectiveness (minimal residual disease)|Efficacy (recurrence-free survival)|Pharmacokinetics (PK) indicator (Cmax)|Pharmacokinetics (PK) indicator (AUC)	Phase 1	https://ClinicalTrials.gov/show/NCT05240950
148	NCT05008575	Anti-CD33 CAR NK Cells in the Treatment of Relapsed/Refractory Acute Myeloid Leukemia	Recruiting	Leukemia, Myeloid, Acute	Biological: anti-CD33 CAR NK cells|Drug: Fludarabine|Drug: Cytoxan	Overall Remission Rate (ORR)|incidence of participants with dose limiting toxicity (DLT)|Progression-free survival (PFS)|Overall Response Rate (ORR)|Overall survival(OS)	Phase 1	https://ClinicalTrials.gov/show/NCT05008575
149	NCT04892277	CD19-Directed CAR-T Cell Therapy for the Treatment of Relapsed/Refractory B Cell Malignancies	Recruiting	Recurrent B-Cell Non-Hodgkin Lymphoma|Recurrent Chronic Lymphocytic Leukemia|Recurrent Small Lymphocytic Lymphoma|Recurrent Transformed Chronic Lymphocytic Leukemia|Refractory B-Cell Non-Hodgkin Lymphoma|Refractory Chronic Lymphocytic Leukemia|Refractory Small Lymphocytic Lymphoma|Refractory Transformed Chronic Lymphocytic Leukemia	Biological: Autologous Anti-CD19 CAR-expressing T-lymphocytes IC19/1563|Drug: Cyclophosphamide|Drug: Fludarabine	Maximum tolerated dose (MTD)|Proportion of patients who achieve a successful infusion without manufacturing failure or out of spec products|Overall response rate (ORR)|Duration of response (DOR)|Progression-free survival|Rates of grade 3 or higher neurotoxicity|Rate of cytokine release syndrome|Minimal residual disease (MRD)	Phase 1	https://ClinicalTrials.gov/show/NCT04892277
150	NCT01853631	Activated T-Cells Expressing 2nd or 3rd Generation CD19-Specific CAR, Advanced B-Cell NHL, ALL, and CLL (SAGAN)	Recruiting	Non-Hodgkin Lymphoma|Chronic Lymphocytic Leukemia|Acute Lymphocytic Leukemia	Biological: CD19 CAR T Cells|Drug: Fludarabine|Drug: Cyclophosphamide	Number of patients with dose limiting toxicity (DLT)|Survival of CD19.CAR-ATLs|Frequency of the two distinct T cell products post infusion|Number of patients with tumor response|Percentage of circulating modified T cells after additional doses|Function of CD19.CAR-ATLs	Phase 1	https://ClinicalTrials.gov/show/NCT01853631
151	NCT03873805	PSCA-CAR T Cells in Treating Patients With PSCA+ Metastatic Castration Resistant Prostate Cancer	Recruiting	Castration-Resistant Prostate Carcinoma|Metastatic Prostate Carcinoma|Stage IV Prostate Cancer AJCC v8|Stage IVA Prostate Cancer AJCC v8|Stage IVB Prostate Cancer AJCC v8	Biological: Autologous Anti-PSCA-CAR-4-1BB/TCRzeta-CD19t-expressing T-lymphocytes|Drug: Cyclophosphamide|Drug: Fludarabine|Drug: Fludarabine Phosphate	Full toxicity profile|Dose-limiting toxicity (DLT)|CAR T cells persistence|Expansion of CAR T cells|Disease response|Overall survival (OS)|Progression-free survival (PFS)|PSCA expression|Serum cytokine profile	Phase 1	https://ClinicalTrials.gov/show/NCT03873805
152	NCT05472857	Clinical Study of CLDN18.2-targeting CAR T Cells in Advanced Solid Tumors With Positive CLDN18.2 Expression	Recruiting	Gastric Cancer|Pancreatic Cancer|Advanced Ovarian Carcinoma|Gastroesophageal Junction Adenocarcinoma	Biological: Claudin 18.2 CAR-T	Incidence of Treatment Related adverse events (AEs)|Identification of Maximum Tolerated Dose (MTD)|Objective Response Rate (ORR)，as assessed by Investigators|Duration of response (DOR)，as assessed by Investigators|Disease control rate (DCR), as assessed by Investigators|Progression-free survival (PFS), as assessed by Investigators	Phase 1	https://ClinicalTrials.gov/show/NCT05472857
153	NCT03383965	CD30 Targeted CAR-T in Treating CD30-Expressing Lymphomas	Recruiting	Hodgkin Lymphoma|Anaplastic Large Cell Lymphoma	Biological: ICAR30 T cells	Measure the safety of ICAR30 T cells|Measure the anti-tumor effect of ICAR30 T cells|Measure the survival time of ICAR30 T cells in vivo	Phase 1	https://ClinicalTrials.gov/show/NCT03383965
154	NCT03879382	Anti-CD19/BCMA Bispecific CAR-T Cell Therapy for R/R POMES	Active, not recruiting	POMES Syndrome|Relapsed and Refractory POMES Syndrome	Biological: anti-CD19/BCMA CAR-T cells|Drug: Fludarabine|Drug: Cyclophosphamide	Safety measured by occurrence of study related adverse effects defined by NCI CTCAE 4.0|Overall complete remission rate defined by the standard response criteria for POMES Syndrome|Duration of CAR-positive T cells in circulation	Phase 1	https://ClinicalTrials.gov/show/NCT03879382
155	NCT04539366	Testing a New Immune Cell Therapy, GD2-Targeted Modified T-cells (GD2CART), in Children, Adolescents, and Young Adults With Relapsed/Refractory Osteosarcoma and Neuroblastoma, The GD2-CAR PERSIST Trial	Recruiting	Recurrent Neuroblastoma|Recurrent Osteosarcoma|Refractory Neuroblastoma|Refractory Osteosarcoma	Drug: Cyclophosphamide|Drug: Fludarabine Phosphate|Biological: GD2-CAR-expressing Autologous T-lymphocytes	Feasibility of producing GD2-CAR-expressing autologous T-lymphocytes (GD2CART) cells|Incidence of adverse events (AEs)|Maximum tolerated dose (MTD)|Best response to GD2CART cells|Persistence of GD2CART cells|Capacity for rimiducid (AP1903) to reverse unacceptable toxicity related to GD2CART administration|Feasibility and tolerability of a second infusion of GD2CART cells	Phase 1	https://ClinicalTrials.gov/show/NCT04539366
156	NCT05225363	Modified Immune Cells (TAG72-CAR T Cells) for the Treatment of Patients With Platinum Resistant Epithelial Ovarian Cancer	Recruiting	Platinum-Resistant Ovarian Carcinoma	Biological: Chimeric Antigen Receptor T-cells|Drug: Cyclophosphamide|Drug: Fludarabine	Incidence of dose limiting toxicities (DLTs)|Incidence of adverse events|Persistence of CAR T cells|Expansion of CAR T cells|Response (iRECIST)|Overall survival (OS)|Progression-free survival (PFS)|Serum cytokine profile	Phase 1	https://ClinicalTrials.gov/show/NCT05225363
157	NCT03721068	Study of CAR T-Cells Targeting the GD2 With IL-15+iCaspase9 for Relapsed/Refractory Neuroblastoma or Relapsed/Refractory Osteosarcoma	Recruiting	Neuroblastoma|Osteosarcoma	Biological: iC9.GD2.CAR.IL-15 T-cells|Drug: Cyclophosphamide|Drug: Fludarabine	Number of participants with adverse events as a measure of safety and tolerability of iC9.GD2.CAR.IL-15 T cells administered to pediatric subjects with relapsed or refractory neuroblastoma or relapsed/refractory osteosarcoma|Identify the maximum tolerated dose (MTD) of iC9.GD2.CAR.IL-15 T cells administered to pediatric subjects with relapsed or refractory neuroblastoma or relapsed/refractory ost…	Phase 1	https://ClinicalTrials.gov/show/NCT03721068
158	NCT05270772	CAR-T-19 Cells for Patients With CD19+ Relapse/Refractory B-ALL	Recruiting	CD19+ Relapse/Refractory B-ALL	Biological: CAR-T-19 Cells	Dose limiting toxicity (DLT)|Maximum tolerated dose (MTD)|Adverse events|Overall recovery rate (ORR)|MRD-Negative Rate|Duration of Response (DOR)|Progression-free Survival (PFS)|Overall survival (OS)	Phase 1	https://ClinicalTrials.gov/show/NCT05270772
159	NCT03696030	HER2-CAR T Cells in Treating Patients With Recurrent Brain or Leptomeningeal Metastases	Recruiting	Malignant Neoplasm|Metastatic Malignant Neoplasm in the Brain|Metastatic Malignant Neoplasm in the Leptomeninges|Breast Cancer|HER2-positive Breast Cancer	Biological: Chimeric Antigen Receptor T-Cell Therapy	Incidence of dose limiting toxicities (DLTs)|Number of participants with treatment related adverse events|HER2-CAR T cells cerebrospinal fluid (CSF) and peripheral blood|Endogenous B cells in CSF and peripheral blood|T cells in CSF and peripheral blood|Myeloid cells in CSF and peripheral blood|Host immune subsets (e.g. T cell inhibitory/exhaustion markers, activation markers, and effector memory …	Phase 1	https://ClinicalTrials.gov/show/NCT03696030
160	NCT05155189	A Study to Evaluate Safety and Efficacy of Armored CAR-T Cell Injection C-CAR031 in Advanced Hepatocellular Carcinoma	Recruiting	Hepatocellular Carcinoma	Biological: TC-CAR031	TEAEs|AESIs	Phase 1	https://ClinicalTrials.gov/show/NCT05155189
161	NCT04020575	Autologous huMNC2-CAR44 T Cells for Breast Cancer Targeting Cleaved Form of MUC1 (MUC1*)	Recruiting	Metastatic Breast Cancer	Biological: huMNC2-CAR44 CAR T cells|Biological: huMNC2-CAR44 CAR T cells @ RP2D	Incidence of Adverse Events|In vivo persistence|Preliminary Antitumor Activity|Antitumor Activity	Phase 1	https://ClinicalTrials.gov/show/NCT04020575
162	NCT05621486	A Clinical Study to Evaluate B4T2-001 CAR T Cells in the Treatment of Advanced Solid Tumors	Recruiting	Advanced Solid Tumor	Biological: B4T2-001 Autologous CAR T cells	Incidence of serious adverse events (SAEs), incidence and severity of adverse events (AEs)|To determine the maximum tolerated dose (MTD) and recommended Phase 2 dose (RP2D) of B4T2-001 CAR T cells|Pharmacokinetics (PK): Area Under Curve (AUC) with immunoanalytical method|Pharmacokinetics (PK): maximum concentration (Cmax) with immunoanalytical method|Pharmacokinetics (PK): Time to Cmax (Tmax) wit…	Phase 1	https://ClinicalTrials.gov/show/NCT05621486
163	NCT05247957	NKG2D CAR-NK Cell Therapy in Patients With Relapsed or Refractory Acute Myeloid Leukemia	Recruiting	Safety and Efficacy	Biological: CAR-NK cells	Dose-Limiting Toxicity|Maximal Tolerable Dose|leukemia-free survival#LFS#	Phase 1	https://ClinicalTrials.gov/show/NCT05247957
164	NCT04981691	Anti-mesothelin CAR-T Cells With Advanced Refractory Solid Tumors	Recruiting	Refractory Malignant Solid Neoplasm	Biological: anti-MESO CAR T cells	TEAEs|TRAEs|SIAEs and SAEs|DLTs|TEAEs,TRAEs, SIAEs and SAEs|ORR by IR|ORR by IRC|DCR by IR|DCR by IRC|DOR by IR|TTR by IR|PFS by IR|PFS by IRC|OS|QOL|Cmax|AUC|HACA	Phase 1	https://ClinicalTrials.gov/show/NCT04981691
165	NCT03672318	Study of ATLCAR.CD138 Cells for Relapsed/Refractory Multiple Myeloma	Recruiting	Multiple Myeloma|Immune System Diseases	Drug: CAR138 T Cells	Proportion of participants with dose limiting toxicities as a measure of maximum tolerated dose of CAR138 T cells|Survival of CAR138 T cells in vivo as assessed by PCR and flow cytometry|Overall survival after infusion of CAR138 T cells|Progression free survival after infusion of CAR138 T cells|Overall response rate (ORR) as defined as the percentage of subjects achieving a confirmed partial resp…	Phase 1	https://ClinicalTrials.gov/show/NCT03672318
166	NCT05098613	Preliminary Safety and Tolerability of CD19x22 CAR T Cells in Adolescent and Adult R/R B-NHL Patients	Active, not recruiting	Non-Hodgkin Lymphoma	Drug: CD19x22 CAR T Cells	Phase 1: Overall Tolerability of CD19x22 CAR T Therapy in CAR-naive Subjects as Assessed by Type, Frequency, and Severity of Adverse Events (AEs)|Phase 1: Determine the Phase 1b Dose Level|Phase 1b: Establish Evidence of Tolerability of CD19x22 CAR T Cells in a Broader Sample of CAR-naive Subjects Versus Those who have Previously Received CD19 CAR T Cell Therapy|Phase 1b: Evaluate the Clinical Ef…	Phase 1	https://ClinicalTrials.gov/show/NCT05098613
167	NCT05354375	Clinical Study of PSMA-targeted CAR-T Cells in the Treatment of Castration-resistant Prostate Cancer	Recruiting	Immunotherapy	Biological: CAR-T cell immunotherapy	Safety Evaluation:Incidence and Severity of Adverse Events|Effectiveness Evaluation|Progression-free Survival (PFS)|Overall Survival (OS)	Phase 1	https://ClinicalTrials.gov/show/NCT05354375
168	NCT03907527	Modified Immune Cells (Autologous CAR T Cells) in Treating Patients With Advanced, Recurrent Platinum Resistant Ovarian, Fallopian Tube or Primary Peritoneal Cancer	Recruiting	Platinum-Resistant Fallopian Tube Carcinoma|Platinum-Resistant Ovarian Carcinoma|Platinum-Resistant Primary Peritoneal Carcinoma|Recurrent Fallopian Tube Carcinoma|Recurrent Ovarian Carcinoma|Recurrent Primary Peritoneal Carcinoma|Refractory Fallopian Tube Carcinoma|Refractory Ovarian Carcinoma|Refractory Primary Peritoneal Carcinoma|Stage III Fallopian Tube Cancer AJCC v8|Stage III Ovarian Cance…	Biological: PRGN-3005 UltraCAR-T cells	Incidence of adverse events|Maximal tolerated dose of PRGN-3005|Evidence of anti-tumor activity|Number of PRGN-3005 T Cells	Phase 1	https://ClinicalTrials.gov/show/NCT03907527
169	NCT04121273	GPC3-targeted CAR-T Cell for Treating GPC3 Positive Advanced HCC	Recruiting	Hepatocellular Carcinoma	Biological: CAR-T cell immunotherapy	Number of patient with dose limiting toxicity|Radiological evaluation of tumor size after CAR- T immunotherapy|Peripheral tumor marker|Number of Peripheral CAR-T cell	Phase 1	https://ClinicalTrials.gov/show/NCT04121273
170	NCT05625594	Intracerebroventricular Administration of CD19-CAR T Cells (CD19CAR-CD28-CD3zeta-EGFRt-expressing Tcm-enriched T-lymphocytes) for the Treatment of Primary Central Nervous System Lymphoma	Recruiting	Central Nervous System Lymphoma	Procedure: Aspiration|Procedure: Biospecimen Collection|Procedure: Catheterization|Biological: CD19CAR-CD28-CD3zeta-EGFRt-expressing Tcm-enriched T-lymphocytes|Procedure: Computed Tomography|Drug: Cyclophosphamide|Drug: Fludarabine|Procedure: Leukapheresis|Procedure: Lumbar Puncture|Procedure: Magnetic Resonance Imaging|Procedure: Positron Emission Tomography	Incidence of adverse events|Disease response|Chimeric antigen receptor (CAR) T and endogenous T cell levels and phenotype|Cytokine levels|B cell level|Anemia, neutropenia, thrombocytopenia, and hypogammaglobulinemia lasting longer than 60 days or deemed medically significant|PFS time|Overall survival (OS) time	Phase 1	https://ClinicalTrials.gov/show/NCT05625594
171	NCT05312411	A Phase I Feasibility And Safety Study of Fluorescein-Specific (FITC-E2) CAR T Cells In Combination With Parenterally Administered Folate-Fluorescein (UB-TT170) For Osteogenic Sarcoma	Recruiting	Osteosarcoma	Biological: SCRI-E2CAR_EGFRtv1|Drug: UB_TT170	Adverse events associated with ex-vivo expanded autologous T cells genetically modified to express an antiFL(FITC-E2) CAR administered with UB-TT170 will be assessed|Ability to manufacture antiFL(FITC-E2) CAR cells|Evaluate the pharmacokinetics of UB-TT170 in combination with the anti-FL(FITC-E2) CAR T cells	Phase 1	https://ClinicalTrials.gov/show/NCT05312411
172	NCT05213195	NKG2D CAR-NK Cell Therapy in Patients With Refractory Metastatic Colorectal Cancer	Recruiting	Refractory Metastatic Colorectal Cancer	Drug: NKG2D CAR-NK	Dose-Limiting Toxicity#DLT#|Maximal Tolerable Dose#MTD#|Antitumor efficacy-Duration of response (DOR)|Antitumor efficacy-Objective response rate (ORR)|Antitumor efficacy-Overall survival (OS)	Phase 1	https://ClinicalTrials.gov/show/NCT05213195
173	NCT02631044	Study Evaluating the Safety and Pharmacokinetics of JCAR017 in B-cell Non-Hodgkin Lymphoma (TRANSCEND-NHL-001)	Active, not recruiting	Non-Hodgkin Lymphoma|Diffuse Large B Cell Lymphoma|Follicular Lymphoma|Mantle-cell Lymphoma|Primary Mediastinal B-cell Lymphoma	Biological: JCAR017 (lisocabtagene maraleucel) single-dose schedule|Biological: JCAR017 (lisocabtagene maraleucel) 2-dose schedule	Treatment-related adverse events (AEs) as assessed by CTCAE v4.03|Dose-limiting toxicities of JCAR017|Objective response rate (ORR)|Complete response (CR) rate|Duration of response|Progression-free survival (PFS)|Overall survival|Health-related quality of life|Maximum concentration of JCAR017 (Cmax) in the peripheral blood|Time to maximum concentration of JCAR017 (Tmax) in the peripheral blood|Ar…	Phase 1	https://ClinicalTrials.gov/show/NCT02631044
174	NCT05531708	Exploratory Study of Novel MSLN CAR-T Cell Therapy in Patients With MSLN-positive Advanced Refractory Solid Tumors	Recruiting	Mesothelin-positive Advanced Refractory Solid Tumors	Biological: Anti-mesothelin CAR-T cells|Drug: Fludarabine|Drug: Cyclophosphamide	TEAEs|TRAEs|AESIs|Objective Response Rate (ORR) (PR+CR)|Duration of Overall Response（DOR）	Phase 1	https://ClinicalTrials.gov/show/NCT05531708
175	NCT05528887	Study of CAR-T Cell Therapy in the Treatment of Relapsed/Refractory Hematological Malignancies	Recruiting	Relapsed/Refractory Hematological Malignancies|Lymphoma|Myeloma|Leukemia	Biological: Autologous CAR-T cells|Drug: Fludarabine|Drug: Cyclophosphamide	TEAEs|TRAEs|AESIs|Objective Response Rate (ORR) (PR+CR)|Progression-Free Survival (PFS)|Overall survival (OS)	Phase 1	https://ClinicalTrials.gov/show/NCT05528887
176	NCT04662099	T Cells Expressing a Bispecific CAR Targeting CS1 and BCMA in Relapsed/Refractory Multiple Myeloma	Recruiting	CS1+ or BCMA+ Multiple Myeloma	Biological: Conditioning chemotherapy followed by CAR T cell infusion	Incidence of Treatment-related Adverse Events|Overall response rate(ORR) and complete response rate(CRR) of administering T cells Expressing a bispecific CAR Targeting CS1 and BCMA in Relapsed/Refractory Multiple Myeloma|Overall survival(OS), duration of Response(DOR), progress-free survival(PFS) of administering T cells Expressing a bispecific CAR Targeting CS1 and BCMA in Relapsed/Refractory Mu…	Phase 1	https://ClinicalTrials.gov/show/NCT04662099
177	NCT03720457	Human CD19 Targeted T Cells Injection(CD19 CAR-T) Therapy for Relapsed and Refractory CD19-positive Lymphoma.	Recruiting	CD19-positive|Diffuse Large B-cell Lymphoma|Follicular Lymphoma	Drug: Human CD19 targeted T Cells Injection	Safety measured by occurrence of study related adverse effects defined by NCI CTCAE 5.0|Duration of CAR-positive T cells in circulation|Total number of CAR-positive T cells infiltrated into lymphoma tissue|Overall remission rate including complete response and Partial response defined by the standard response criteria for malignant lymphoma.|Duration of Response after administration|Progress Free…	Phase 1	https://ClinicalTrials.gov/show/NCT03720457
178	NCT04377932	Interleukin-15 Armored Glypican 3-specific Chimeric Antigen Receptor Expressed in T Cells for Pediatric Solid Tumors	Recruiting	Liver Cancer|Rhabdomyosarcoma|Malignant Rhabdoid Tumor|Liposarcoma|Wilms Tumor|Yolk Sac Tumor	Genetic: AGAR T cells|Drug: Cytoxan|Drug: Fludara	Number of Patients with Dose Limiting Toxicity|Percent of Patients with best response as either complete remission or partial remission|Median T cell persistence	Phase 1	https://ClinicalTrials.gov/show/NCT04377932
179	NCT04976218	TGFβR-KO CAR-EGFR T Cells in Previously Treated Advanced EGFR-positive Solid Tumors	Recruiting	Solid Tumor, Adult|EGFR Overexpression	Biological: TGFβR-KO CAR-EGFR T Cells	Number of subjects occuring treatment related adverse events|The percentage of enrolled patients that respond to TGFβR-KO CAR-EGFR T cell therapy.|The percentage of enrolled patients alive and without progression at 6 months	Phase 1	https://ClinicalTrials.gov/show/NCT04976218
180	NCT05266950	Safety and Efficacy Study of CI-135 CAR-T Cells in Subjects With Relapsed or Refractory Acute Myeloid Leukemia	Recruiting	Acute Myeloid Leukemia	Biological: CI-135 CAR-T cells (0.5 x 10^6 CAR-T+ cells/kg，1.0 x 10^6 CAR-T+ cells/kg)	Dose-limiting toxicity (DLT)|Adverse events|Concentration of PK CAR positive T cells in peripheral blood|Pharmacodynamic data in peripheral blood|Objective response rate (ORR)|Duration of remission (DOR) after infusion|Progression-free survival (PFS) after infusion|Overall survival (OS) after infusion|Time of human anti-mouse antibody production persist in human body （Immunogenicity）	Phase 1	https://ClinicalTrials.gov/show/NCT05266950
181	NCT05044039	Duvelisib Following Chimeric Antigen Receptor T-Cell Therapy	Recruiting	Non-hodgkin Lymphoma|Acute Lymphocytic Leukemia	Drug: Duvelisib	Toxicity as measured by number of adverse events|Cumulative incidence of cytokine release syndrome (CRS)|Cumulative incidence of immune effector cell-associated neurotoxicity syndrome (ICANS)|Number of participants who receive anti-IL-6 agents for treatment of cytokine release syndrome (CRS)|Number of participants who receive steroids for treatment of cytokine release syndrome (CRS)|Number of par…	Phase 1	https://ClinicalTrials.gov/show/NCT05044039
182	NCT03884751	Chimeric Antigen Receptor T Cells Targeting Glypican-3	Completed	Hepatocellular Carcinoma	Biological: CAR-GPC3 T Cells	Dose-limiting toxicity (DLT)|Maximum tolerated dose (MTD)|Pharmacokinetics (the copies of cells in vivo)|Pharmacokinetics ( the duration of survival of cells in vivo)|Number of participants with treatment-related adverse events as assessed by CTCAE v5.0|Antitumor efficacy-Progression-free survival (PFS)|Antitumor efficacy-Duration of response (DOR)|Antitumor efficacy-Duration of disease control (…	Phase 1	https://ClinicalTrials.gov/show/NCT03884751
183	NCT05103631	Interleukin-15 Armored Glypican 3-specific Chimeric Antigen Receptor Expressed in Autologous T Cells for Hepatocellular Carcinoma	Recruiting	Liver Cell Carcinoma|Solid Tumor|Wilms Tumor|Malignant Rhabdoid Tumor|Yolk Sac Tumor|Rhabdomyosarcoma|Liposarcoma|Embryonal Sarcoma of the Liver	Genetic: CATCH T cells|Drug: Cytoxan|Drug: Fludara	Number of Patients with Dose Limiting Toxicity|Percent of Patients with best response as either complete remission or partial remission|Median T cell persistence	Phase 1	https://ClinicalTrials.gov/show/NCT05103631
184	NCT05563545	Anti-CD19 CAR-Engineered NK Cells in the Treatment of Relapsed/Refractory Acute Lymphoblastic Leukemia	Completed	Acute Lymphoblastic Leukemia	Biological: CAR-NK-CD19 Cells	Safety of CAR NK-CD19 Cell|Cell count of CAR NK-CD19|Cmax of CAR NK-CD19|Tmax of CAR NK-CD19|AUC of CAR NK-CD19|Other pharmacokinetic of CAR NK-CD19 Cell|The overall response rate (ORR)|Concentration of anti-drug antibody (ADA)|The changes of cytokines	Phase 1	https://ClinicalTrials.gov/show/NCT05563545
185	NCT03054298	CAR T Cells in Mesothelin Expressing Cancers	Recruiting	Lung Adenocarcinoma|Ovarian Cancer|Peritoneal Carcinoma|Fallopian Tube Cancer|Mesotheliomas Pleural|Mesothelioma Peritoneum	Biological: huCART-meso cells	Number of participants with treatment-related adverse events as assessed by CTCAE v4.03|Clinical anti-tumor effect by standard criteria (RECIST)|Clinical anti-tumor effect by standard criteria [modified RECIST for mesothelioma]|Progression-free survival|Overall survival	Phase 1	https://ClinicalTrials.gov/show/NCT03054298
186	NCT02905188	Glypican 3-specific Chimeric Antigen Receptor Expressing T Cells for Hepatocellular Carcinoma (GLYCAR)	Active, not recruiting	Hepatocellular Carcinoma	Genetic: GLYCAR T cells|Drug: Cytoxan|Drug: Fludarabine	Number of Patients with Dose Limiting Toxicity|Percent of Patients with best response as either complete remission or partial remission|Median T cell persistence	Phase 1	https://ClinicalTrials.gov/show/NCT02905188
187	NCT03617198	CD4 CAR+ ZFN-modified T Cells in HIV Therapy	Active, not recruiting	Hiv	Biological: CD4 CAR+CCR5 ZFN T-cells	Number of subjects with treatment related adverse events.|Compare the percentage of enriched modified CD4 CAR+ CCR5 ZFN cells and their subsets.|Compare the change in CD4 count.|Compare viral set point log 10 HIV RNA level.|Percentage of cells producing cytokines in response to HIV antigen/peptide as assessed by flow cytometry|Size of latent HIV reservoir as assessed by quantification of integrat…	Phase 1	https://ClinicalTrials.gov/show/NCT03617198
188	NCT05106946	Safety and Clinical Activity of ThisCART22 in Patients With r/r Non-Hodgkin's B Cell Lymphoma	Recruiting	B-cell Malignancy	Biological: ThisCART22 cells	Treatment related adverse events|Overall Remission Rate (ORR)|Progression free survival time|Overall survival time|Event-free survival (EFS)	Phase 1	https://ClinicalTrials.gov/show/NCT05106946
189	NCT05106907	Safety and Clinical Activity of ThisCART19 in Patients With r/r Non-Hodgkin's B Cell Lymphoma	Recruiting	B-cell Malignancy	Biological: ThisCART19 cells	Treatment related adverse events|Overall Remission Rate (ORR)|Progression free survival time|Overall survival time|Event-free survival (EFS)	Phase 1	https://ClinicalTrials.gov/show/NCT05106907
190	NCT05420519	Clinical Study of CD70-targeted CAR-T Therapy for Advanced/Advanced Renal Cancer	Recruiting	Metastatic Tumor|Renal Cell Carcinoma|Advanced Cancer	Biological: CD70 CAR-T cells	Incidence of Adverse events after CD70 CAR-T cells infusion [Safety and Tolerability]|Obtain the maximum tolerated dose of CD70 CAR-T cells[Safety and Tolerability]|Disease control rate of CAR-T cell preparations in CD70 positive advanced malignancies [Effectiveness]|Objective response rate (ORR) of CD70 CAR-T treatment in patients with CD70-positive advanced malignancies[Effectiveness]|Duration …	Phase 1	https://ClinicalTrials.gov/show/NCT05420519
191	NCT05241392	Safety and Efficacy Study of Anti-B7-H3 CAR-T Cell Therapy for Recurrent Glioblastoma	Recruiting	Glioblastoma	Biological: B7-H3-targeting CAR-T cells	Incidence of Dose Limiting Toxicity (DLT)|Safety：Incidence and severity of adverse events|Efficacy：Overall survival rate at 12 months|Efficacy：objective remission rate|pharmacokinetics：Cmax|pharmacokinetics：Tmax|pharmacokinetics：AUC	Phase 1	https://ClinicalTrials.gov/show/NCT05241392
192	NCT04526834	Phase 1 Study of Autologous CD30.CAR-T in Relapsed or Refractory CD30 Positive Non-Hodgkin Lymphoma	Active, not recruiting	Anaplastic Large Cell Lymphoma|Peripheral T Cell Lymphoma|Extranodal NK/T-cell Lymphoma|Diffuse Large B Cell Lymphoma|Primary Mediastinal Large B-Cell Lymphoma (PMBCL)	Drug: CD30.CAR-T	To evaluate safety and dose limiting toxicities (DLT) of autologous CD30.CAR-T and establish the recommended Phase dose|To evaluate pharmacokinetics of autologous CD30.CAR-T|Objective Response Rate (ORR)|Duration of Response (DOR)|Progression Free Survival (PFS)	Phase 1	https://ClinicalTrials.gov/show/NCT04526834
193	NCT03874897	Chimeric Antigen Receptor T Cells Targeting claudin18.2 in Solid Tumors.	Recruiting	Advanced Solid Tumor	Drug: CAR-CLDN18.2 T-Cells|Drug: PD-1 Monoclonal Antibody|Drug: Chemotherapy	Dose-limiting toxicity (DLT)|Maximum tolerated dose (MTD)|Pharmacokinetics (the number of cell copies and cell persistence duration in peripheral blood)|Number of participants with treatment-related adverse events as assessed by CTCAE v5.0|Antitumor efficacy-Progression-free survival (PFS)|Antitumor efficacy-Duration of response (DOR)|Antitumor efficacy-Duration of disease control (DDC)|Antitumor…	Phase 1	https://ClinicalTrials.gov/show/NCT03874897
194	NCT04650451	Safety and Activity Study of HER2-Targeted Dual Switch CAR-T Cells (BPX-603) in Subjects With HER2-Positive Solid Tumors	Recruiting	HER-2 Gene Amplification|HER2-positive Gastric Cancer|HER2-positive Breast Cancer|HER-2 Protein Overexpression|Solid Tumor, Adult	Biological: chimeric antigen receptor (CAR) T cell therapy	Proportion of subjects experiencing Dose Limiting Toxicities at increasing doses of BPX-603|Maximum tolerated dose (MTD) and/or recommended dose for expansion (RDE)|Persistence of HER2-CAR T cells (cell counts)|Expansion of HER2-CAR T cells (vector copy number)|Antitumor activity of BPX-603	Phase 1	https://ClinicalTrials.gov/show/NCT04650451
195	NCT05528341	NKG2D-CAR-NK92 Cells Immunotherapy for Solid Tumors	Recruiting	Relapsed/Refractory Solid Tumors	Biological: NKG2D-CAR-NK92 cells	Number of participants with adverse events evaluated with CTCAE, version 4.0|Objective Response Rate|Disease Control Rate|Progression-free Survival|Overall Survival|Quality of Life Score	Phase 1	https://ClinicalTrials.gov/show/NCT05528341
196	NCT03980288	4th Generation Chimeric Antigen Receptor T Cells Targeting Glypican-3	Completed	Advanced Hepatocellular Carcinoma	Drug: CAR-GPC3 T Cells	Dose limited toxicity and Maximum Tolerated Dose|Number of cells|Number of participants with treatment-related adverse events|Antitumor efficacy-Progression-free survival (PFS)|Antitumor efficacy-Duration of response (DOR)|Antitumor efficacy-Duration of disease control (DDC)|Antitumor efficacy-Overall survival (OS)|Antitumor efficacy-Objective response rate (ORR)|Antitumor efficacy-Disease contro…	Phase 1	https://ClinicalTrials.gov/show/NCT03980288
197	NCT05123209	Safety and Efficacy Evaluation of IM83 CAR-T Cells for Patients With Advanced Liver Tumors	Recruiting	Liver Cancer	Biological: IM83 CAR-T cells|Combination Product: The second-line treatment of liver cancer	Incidence of adverse events (AEs) and abnormal laboratory test results as assessed by CTCAE V5.0|Objective response rate (ORR)|Duration of Response (DOR)|Progression-free survival (PFS)|Overall survival (OS)|Plasma levels of α fetoprotein (AFP) cells infusion|Persistence of CAR-T cells (cell counts and cell percentage in peripheral blood)	Phase 1	https://ClinicalTrials.gov/show/NCT05123209
198	NCT05003895	GPC3 Targeted CAR-T Cell Therapy in Advanced GPC3 Expressing Hepatocellular Carcinoma (HCC)	Recruiting	Hepatocellular Carcinoma|Hepatocellular Cancer|Metastatic Hepatocellular Carcinoma	Drug: Cyclophosphamide|Biological: CAR-T cell|Drug: Fludarabine	To determine the safety and feasibility of T-cells, expressing a novel humanized anti-GPC3 chimeric antigen receptor, in patients with advanced HCC, expressing GPC3|To characterize overall survival (OS)|To determine the best overall response (BOR) rate according to Response Evaluation Criteria (by RECIST v 1.1) of treatment with T-cells, expressing a novel humanized anti-GPC3 chimeric antigen rec…	Phase 1	https://ClinicalTrials.gov/show/NCT05003895
199	NCT05445011	Anti-FLT3 CAR-T Cell (TAA05 Cell Injection) in the Treatment of Relapsed / Refractory Acute Myeloid Leukemia	Recruiting	Acute Myeloid Leukemia	Drug: Fludarabine + Cyclophosphamide + TAA05 Cell Injection	Maximal tolerable dose (MTD)|Incidence of Treatment-related Adverse Events|Overall response rate(ORR) of administering Anti-FLT3 CAR-T Cell in Relapsed/Refractory Acute Myeloid Leukemia|Complete response rate(CRR) of administering Anti-FLT3 CAR-T Cell in Relapsed/Refractory Acute Myeloid Leukemia|Overall survival(OS) of administering Anti-FLT3 CAR-T Cell in Relapsed/Refractory Acute Myeloid Leuke…	Phase 1	https://ClinicalTrials.gov/show/NCT05445011
200	NCT03434769	AntiCD19 Chimeric Antigen Receptor T Cells for Relapsed or Refractory Non Hodgkin Lymphoma	Active, not recruiting	Non-Hodgkin Lymphoma	Drug: Cyclophosphamide|Drug: Fludarabine|Biological: CAR-T Cells	Number of patients with Lymphoma response|Duration of response|Disease-free survival|Disease-specific survival|Progression-free survival|Time to progression|Time to treatment failure	Phase 1	https://ClinicalTrials.gov/show/NCT03434769
201	NCT04850560	Sequential Low-dose Decitabine With PD-1/CD28 CD19 CAR-T in Relapsed or Refractory B-cell Lymphoma	Recruiting	Objective Response Rate	Biological: CD19 PD-1/CD28 CAR-T Plus Low Dose Decitabine	Objective response rate	Phase 1	https://ClinicalTrials.gov/show/NCT04850560
202	NCT03291444	CAR-T Cells Combined With Peptide Specific Dendritic Cell in Relapsed/Refractory Leukemia/MDS	Recruiting	Leukemia, Acute Lymphocytic (ALL)|Leukemia, Acute Myelogenous (AML)|Myelodysplastic Syndromes	Biological: Chimeric antigen receptor T cells|Biological: peptide specific dendritic cell	Occurrence of study related adverse events, according to NCI CTCAE Version 4.0|Progression free survival time|Overall survival time|Overall response rate|Duration of response	Phase 1	https://ClinicalTrials.gov/show/NCT03291444
203	NCT02932956	Glypican 3-specific Chimeric Antigen Receptor Expressed in T Cells for Patients With Pediatric Solid Tumors (GAP)	Active, not recruiting	Liver Cancer	Genetic: GAP T cells|Drug: Cytoxan|Drug: Fludara	Number of Patients with Dose Limiting Toxicity|Percent of Patients with best response as either complete remission or partial remission|Median T cell persistence	Phase 1	https://ClinicalTrials.gov/show/NCT02932956
204	NCT04467853	A Clinical Study to Evaluate CAR-T Cell-based Medicinal Product in the Treatment of Advanced Solid Tumors	Recruiting	Solid Tumors	Biological: LCAR-C18S cells	Dose-limiting toxicity (DLT) and incidence, severity, and type of treatment-emergent adverse events (TEAEs),Safety|To determine the recommended dose of the phase Ⅱ trial of this cell therapy (RP2D)|Pharmacokinetic (PK) parameters|Overall response rate (ORR) after administration|Progress Free Survival (PFS) after administration|Overall Survival (OS) after administration	Phase 1	https://ClinicalTrials.gov/show/NCT04467853
205	NCT05364424	A Study Evaluating the Efficacy, Safety, and Pharmacokinetics of Glofitamab in Combination With Rituximab Plus Ifosfamide, Carboplatin Etoposide Phosphate in Participants With Relapsed/Refractory Transplant Eligible Diffuse B-Cell Lymphoma	Recruiting	Diffuse Large B-Cell Lymphoma (DLBCL)	Drug: Glofitamab|Drug: Obinutuzumab|Drug: Tocilizumab|Drug: Rituximab|Drug: Ifosfamide|Drug: Carboplatin|Drug: Etoposide	Objective response rate (ORR), defined as the proportion of participants that achieves a CR or PR within three cycles of glofit-R-ICE, as determined by the investigator according to Lugano criteria|Event-free survival (EFS) after enrollment|Progression-free survival (PFS) after enrollment|Mobilization-adjusted response rate (MARR)|Overall survival (OS) after enrollment|CR rate after enrollment, d…	Phase 1	https://ClinicalTrials.gov/show/NCT05364424
206	NCT05349266	Assessment of Safety and Efficacy of ThisCART19A in Adult Patients With B-NHL After Failure of Autologous Chimeric Antigen Receptor T- Cell(CAR-T) Therapy	Recruiting	Non-Hodgkin's Lymphoma	Biological: ThisCART19A	Dose limited toxicity(DLT) observation in patient with NHL during dose escalation stage|Objective Response Rate in patient with NHL during dose expansion stage|Objective Response Rate during dose escalation stage and expansion stage|Duration of response(DOR) during dose escalation stage and expansion stage|OS(overall survival) during dose escalation stage and expansion stage|Time to remission(TTR…	Phase 1	https://ClinicalTrials.gov/show/NCT05349266
207	NCT03383952	A Clinical Study of CD19 Targeted CAR-T for Patients With CD19+ Lymphoma and Leukemia	Recruiting	B Cell Leukemia|B Cell Lymphoma	Biological: ICAR19 CAR-T cells	Measure the safety of ICAR19 CAR-T cells|Measure the anti-tumor effect of ICAR19 CAR-T cells|Survival time of ICAR19 T cells in vivo.	Phase 1	https://ClinicalTrials.gov/show/NCT03383952
208	NCT04601181	Safety and Efficacy of ThisCART22 in Patients With Refractory or Relapsed B Cell Malignancies	Recruiting	B Cell Malignancy	Biological: ThisCART22 cells injection	The incidence of AE or SAE of CART cell infusion in relation to the study drug at grade ≥3 (refer to CTCAE version 4.03);|ORR (sum of CR and CRi) after infusion.|The survival time of CAR-T-22 cells in vivo;|ORR at week 4, 8, and 24 after infusion (ORR4, ORR8, ORR24).	Phase 1	https://ClinicalTrials.gov/show/NCT04601181
209	NCT05127135	Safety and Efficacy of ThisCART7 in Patients With Refractory or Relapsed T Cell Malignancies	Recruiting	T-Acute Lymphoblastic Leukemia|T-cell Non-Hodgkin Lymphoma|T-cell Acute Lymphoblastic Lymphoma	Biological: ThisCART7 cells	Incidence of Treatment-related grade≥3Adverse Events or SAE|Objective Response Rate	Phase 1	https://ClinicalTrials.gov/show/NCT05127135
210	NCT03696784	Anti-CD19 CAR-T Cells With Inducible Caspase 9 Safety Switch for B-cell Lymphoma	Recruiting	Lymphoma|Lymphoma, B-Cell|Immune System Diseases|Immunoproliferative Disorders|Lymphatic Diseases	Biological: iC9-CAR19 T cells|Drug: Bendamustine|Drug: Fludarabine|Drug: AP1903|Drug: Cyclophosphamide	Number of participants with adverse events as a measure of safety and tolerability of iC9-CAR19 T cells|Identify a recommended phase 2 dose (RP2D) of iC9-CAR19 T cells in subjects with relapsed or refractory B-cell lymphoma or CLL/SLL|Survival of iC9-CAR19 T cells in vivo|Overall response rate (ORR) (rate of Complete Response (CR)) mediated by autologous iC9-CAR19 T cells administered to subjects…	Phase 1	https://ClinicalTrials.gov/show/NCT03696784
211	NCT04577326	Mesothelin-targeted CAR T-cell Therapy in Patients With Mesothelioma	Recruiting	Malignant Pleural Mesothelioma (MPM)	Drug: cyclophosphamide|Biological: CAR T cells	MTD of M28z1XXPD1DNR|overall response rate (ORR)	Phase 1	https://ClinicalTrials.gov/show/NCT04577326
212	NCT04732845	Human AntiCD19 Chimeric Antigen Receptor T Cells for Relapsed or Refractory Lymphoid Malignancies	Recruiting	Non Hodgkin Lymphoma|Acute Lymphoblastic Leukemia|Chronic Lymphocytic Leukemia	Biological: Fully human anti CD19 CAR-T Cell Dose|Drug: Fludarabine|Drug: Cyclophosphamide	Recommended phase II dose of human anti-CD19 CAR-T cells|Number of participants experiencing grade 3 or more adverse events|Number of participants experiencing dose limiting toxicities|Overall response rate (ORR)|Complete response rate (CR)|Progression Free Survival (PFS)	Phase 1	https://ClinicalTrials.gov/show/NCT04732845
213	NCT01683279	A Pediatric Trial of Genetically Modified Autologous T Cells Directed Against CD19 for Relapsed CD19+ Acute Lymphoblastic Leukemia	Active, not recruiting	B Cell Leukemia	Biological: Autologous CD19 CAR+ EGFTt + T cells	Number of Participant with Adverse Events|Persistence of the CD19 CAR+ T cells|Determine if there is anti-leukemic activity of the CD19 CAR+ T cells	Phase 1	https://ClinicalTrials.gov/show/NCT01683279
214	NCT02203825	Safety Study of Chimeric Antigen Receptor Modified T-cells Targeting NKG2D-Ligands	Completed	Acute Myeloid Leukemia|Myelodysplastic Syndrome|Multiple Myeloma	Biological: CM-CS1 T-cell infusion	Safety and feasibility of intravenous administration of CM-CS1 T-cells.|Clinical and biologic responses	Phase 1	https://ClinicalTrials.gov/show/NCT02203825
215	NCT04623944	NKX101, Intravenous Allogeneic CAR NK Cells, in Adults With AML or MDS	Recruiting	Relapsed/Refractory AML|AML, Adult|MDS|Refractory Myelodysplastic Syndromes	Biological: NKX101 - CAR NK cell therapy	Incidence of Treatment-Emergent Adverse Events [Safety and Tolerability]|Proportion of subjects experiencing dose-limiting toxicities of NKX101|Response rate to NKX101 (for Part 2)|Assessment of NKX101 half-life|NKX101 duration of persistence|Evaluation of host immune response against NKX101|Response rate to NKX101	Phase 1	https://ClinicalTrials.gov/show/NCT04623944
216	NCT04150497	Phase 1/2 Study of UCART22 in Patients With Relapsed or Refractory CD22+ B-cell Acute Lymphoblastic Leukemia (BALLI-01)	Recruiting	B-cell Acute Lymphoblastic Leukemia	Biological: UCART22|Biological: CLLS52	Incidence of AE/SAE/DLT [Safety and Tolerability]|Dose escalation part: Occurrence of Dose Limiting Toxicities (DLTs)|Investigator assessed overall response rate according to the Response criteria for Acute Lymphoblastic Leukemia (ALL)|Duration of Response|Progression Free Survival|Overall Survival|Pharmacokinetic (PK) profile/exposure levels of CLLS52 (Alemtuzumab) used during lymphodepletion	Phase 1	https://ClinicalTrials.gov/show/NCT04150497
217	NCT02107963	A Phase I Trial of T Cells Expressing an Anti-GD2 Chimeric Antigen Receptor in Children and Young Adults With GD2+ Solid Tumors	Completed	Sarcoma|Osteosarcoma|Neuroblastoma|Melanoma	Biological: Anti-GD2-CAR engineered T cells|Drug: AP1903|Drug: Cyclophosphamide	Feasibility|Determine antitumr effects|Persistence of anti-GD2 CAR T cells and correlate with anti-tumor effects|Evaluate prevalence of GD2 expression|Evaluate effectiveness of AP1903 to mediate clearance of anti-GD2 CAR T cells|Safety	Phase 1	https://ClinicalTrials.gov/show/NCT02107963
218	NCT04288726	Allogeneic CD30.CAR-EBVSTs in Patients With Relapsed or Refractory CD30-Positive Lymphomas	Recruiting	Extranodal Natural Killer/T-Cell Lymphoma, Nasal Type|Classical Hodgkin Lymphoma	Biological: CD30.CAR-EBVST cells	Dose limiting toxicity rate (DLT) by CTCAE 5.0|Rate of Anti-Tumor effect Objective Response (OR)|Duration of response|Stable disease (SD) rate|Duration of SD|Progression free survival (PFS)	Phase 1	https://ClinicalTrials.gov/show/NCT04288726
219	NCT02761915	A Phase I Trial of Anti-GD2 T-cells (1RG-CART)	Completed	Relapsed or Refractory Neuroblastoma	Other: Leukapheresis|Drug: Cyclophosphamide|Drug: Fludarabine|Genetic: 1RG-CART	To Evaluate the Feasibility of 1RG-CART Therapy in Patients With Relapsed or Refractory Neuroblastoma|Safety and Tolerability of 1RG-CART Therapy|To Determine Recommended Phase II Regimen by Assessing the Number of DLTs at Each Dose Level|1RG-CART Counts in the Peripheral Blood|Assessment of Tumour Response From Baseline (RECIST)|Assessment of Tumour Response From Baseline (irRC)|Assessment of Tu…	Phase 1	https://ClinicalTrials.gov/show/NCT02761915
220	NCT04249947	P-PSMA-101 CAR-T Cells in the Treatment of Subjects With Metastatic Castration-Resistant Prostate Cancer (mCRPC) and Advanced Salivary Gland Cancers (SGC)	Active, not recruiting	Prostatic Neoplasms, Castration-Resistant|Neoplasms by Histologic Type|Neoplasms, Prostate|Prostate Cancer|Metastatic Castration-resistant Prostate Cancer|Neoplasms|Prostatic Neoplasms|Genital Neoplasms, Male|Urogenital Neoplasms|Neoplasms by Site|Prostatic Disease|Salivary Gland Cancer|Salivary Gland Tumor|Adenoid Cystic Carcinoma|Salivary Duct Carcinoma|Mucoepidermoid Carcinoma|Acinic Cell Tumor	Biological: P-PSMA-101 CAR-T cells|Drug: Rimiducid	Assess the Safety of P-PSMA-101|Determine the maximum tolerated dose of P-PSMA-101|Assess the efficacy of P-PSMA-101 (ORR)	Phase 1	https://ClinicalTrials.gov/show/NCT04249947
221	NCT05474378	B7-H3 Chimeric Antigen Receptor T Cells (B7-H3CART) in Recurrent Glioblastoma Multiforme	Recruiting	Brain and Nervous System	Drug: B7-H3CART	Number of successful manufacturing product (B7-H3CART) that met minimum assigned dose level range|Maximum Tolerated Dose (MTD) or Recommended phase 2 dose (RP2D)|Cumulative Safety of B7-H3CART|Immunotherapy Response Assessment in Neuro-oncology (iRANO) in subjects with recurrent IDH wild-type GBM|Time to progression (TTP)|Median overall survival (OS)|Percentage of subjects able to receive at leas…	Phase 1	https://ClinicalTrials.gov/show/NCT05474378
222	NCT03423992	Personalized Chimeric Antigen Receptor T Cell Immunotherapy for Patients With Recurrent Malignant Gliomas	Recruiting	Glioma|Malignant Glioma of Brain|Recurrence Tumor	Biological: chimeric antigen receptor T cells	Adverse events attributed to the administration of the chimeric antigen receptor T cells|Objective Response Rate|clinical activity of chimeric antigen receptor T cells	Phase 1	https://ClinicalTrials.gov/show/NCT03423992
223	NCT00902044	Her2 Chimeric Antigen Receptor Expressing T Cells in Advanced Sarcoma	Active, not recruiting	Sarcoma	Genetic: Autologous HER2-specific T cells|Drug: Fludarabine|Drug: Cyclophosphamide|Genetic: Autologous CAR Positive T cells	Number of patients with dose limiting toxicity after one injection of HER2-specific T cells|Frequency of HER2-specific T cells pre and post injection|Change in tumor size from pre to post injection	Phase 1	https://ClinicalTrials.gov/show/NCT00902044
224	NCT04219163	Chimeric Antigen Receptor T-cells for The Treatment of AML Expressing CLL-1 Antigen	Recruiting	Acute Myeloid Leukemia	Biological: CLL-1.CAR T cells	Dose limiting toxicity (DLT) rate|Overall Response Rate	Phase 1	https://ClinicalTrials.gov/show/NCT04219163
225	NCT04223765	Study of Kappa Chimeric Antigen Receptor (CAR) T Lymphocytes Co-Expressing the Kappa and CD28 CARs for Relapsed/Refractory Kappa+ Non-Hodgkin Lymphoma and Chronic Lymphocytic Leukemia/Small Lymphocytic Lymphoma.	Recruiting	Mantle Cell Lymphoma|Follicular Lymphoma|Splenic Marginal Zone Lymphoma|Extranodal Marginal Zone Lymphoma of Mucosa-Associated Lymphoid Tissue|Nodal Marginal Zone Lymphoma|Indolent Non-hodgkin Lymphoma	Drug: CAR.k.28|Drug: Fludarabine|Drug: Cyclophosphamide|Drug: Bendamustine	Number of participants with adverse events as a measure of safety and tolerability of CAR.κ.28 ATL cells|Progression free survival (PFS) after infusion of CAR.κ.28 cells|Overall survival (OS) after administration of CAR.κ.28 cells|Objective response rate by 8 weeks and best overall response rate post CAR.κ.28 cell administration	Phase 1	https://ClinicalTrials.gov/show/NCT04223765
226	NCT01837602	cMet CAR RNA T Cells Targeting Breast Cancer	Completed	Metastatic Breast Cancer|Triple Negative Breast Cancer	Biological: cMet RNA CAR T cells	Number of Serious Adverse Event	Phase 1	https://ClinicalTrials.gov/show/NCT01837602
227	NCT00085930	Blood T-Cells and EBV Specific CTLs Expressing GD-2 Specific Chimeric T Cell Receptors to Neuroblastoma Patients	Active, not recruiting	Neuroblastoma	Biological: EBV specific CTLs	Evaluate the safety of escalating doses of 14g2a.zeta chimeric receptor transduced autologous EBV specific cytotoxic T-lymphocytes (EBV-CTL) and 14g2a.zeta transduced autologous peripheral blood T-cells|Determine the differential survival and function of these two infused cell-types in vivo, in particular to determine if chimeric receptor transduced EBV-CTLs survive longer than transduced periphe…	Phase 1	https://ClinicalTrials.gov/show/NCT00085930
228	NCT02650414	CD22 Redirected Autologous T Cells for ALL	Recruiting	B Cell Leukemias|B Cell Lymphomas	Biological: CART22 cells transduced with a lentiviral vector to express anti-CD22 scFv TCRz:41BB	Frequency and severity of adverse events, including, but not limited to, cytokine release syndrome (CRS)|Evaluate Overall Complete Remission Rate (ORR)|Evaluate overall response rate including complete remission (CR) and complete remission with incomplete blood count recovery (CRi)|Evaluate duration of remission (DOR)	Phase 1	https://ClinicalTrials.gov/show/NCT02650414
229	NCT03716856	Clinical Study of CAR-BCMA T in Patients With Refractory or Relapsed Multiple Myeloma	Active, not recruiting	Refractory or Relapsed Multiple Myeloma	Genetic: CAR-BCMA T cells|Drug: Fludarabine|Drug: Cyclophosphamide	Safety and effectivity - Incidence of study related adverse events|Engraftment|Statistical parameter of efficacy assessment：PFS|Statistical parameter of efficacy assessment：DCR|Statistical parameter of efficacy assessment：ORR|Statistical parameter of efficacy assessment：OS	Phase 1	https://ClinicalTrials.gov/show/NCT03716856
230	NCT04510051	CAR T Cells After Lymphodepletion for the Treatment of IL13Rα2 Positive Recurrent or Refractory Brain Tumors in Children	Recruiting	Malignant Brain Neoplasm|Recurrent Malignant Brain Neoplasm|Refractory Malignant Brain Neoplasm	Drug: Cyclophosphamide|Drug: Fludarabine|Biological: IL13Ralpha2-specific Hinge-optimized 41BB-co-stimulatory CAR Truncated CD19-expressing Autologous T-Lymphocytes	Incidence of adverse events|Persistence and expansion of CAR T cells|Peripheral blood and CSF cytokine levels|Peripheral blood and CSF immune cell characterization|Progression free survival|Overall survival|Disease response|CAR T cells detected in tumor tissue|IL13Ralpha2 antigen expression levels in tumor tissue|Circulating tumor deoxyribonucleic acid (ctDNA) assessments	Phase 1	https://ClinicalTrials.gov/show/NCT04510051
231	NCT01897415	Autologous Redirected RNA Meso CAR T Cells for Pancreatic Cancer	Completed	Subjects With Metastatic Pancreatic Ductal Adenocarcinoma (PDA)	Biological: Autologous T cells transfected with chimeric anti-mesothelin immunoreceptor SS1	Number of Adverse Events	Phase 1	https://ClinicalTrials.gov/show/NCT01897415
232	NCT05054257	CART19 Cells Effects in Patients With Relapsed or Refractory Acute Lymphoblastic Leukemia and Non-Hodgkin's Lymphoma	Recruiting	Relapsed or Refractory B-cell Acute Lymphoblastic Leukemia|Non-Hodgkin's Lymphoma Refractory|Non-Hodgkin's Lymphoma, Relapsed	Drug: Autologous CAR19 T lymphocytes	Incidence of adverse events|Assessment of Dose-Limiting Toxicities (DLTs)|Complete remission ( CR) rate|Overall Survival|Quality of life using the European Organization for the Research and Treatment of Cancer 30 item questionnaire (EORTC QLQ-C30).	Phase 1	https://ClinicalTrials.gov/show/NCT05054257
233	NCT04670068	Phase I Study of Autologous CAR T-Cells Targeting the B7-H3 Antigen in Recurrent Epithelial Ovarian	Recruiting	Epithelial Ovarian Cancer	Drug: CAR.B7-H3|Drug: Fludarabine|Drug: Cyclophosphamide	Incidence of dose limiting toxicities (DLTs)|Disease control rate (DCR)|Progression free survival (PFS)|Overall survival (OS)	Phase 1	https://ClinicalTrials.gov/show/NCT04670068
234	NCT04385173	Pilot Study of B7-H3 CAR-T in Treating Patients With Recurrent and Refractory Glioblastoma	Recruiting	Recurrent Glioblastoma|Refractory Glioblastoma	Drug: B7-H3 CAR-T|Drug: Temozolomide	Incidence and type of adverse events|Maximum tolerated dose (MTD)|Overall survival (OS)|Progression-free survival (PFS)|The pharmacokinetics (PK) of B7-H3 CAR-T|Disease response (ORR, CR, PR, DOR)	Phase 1	https://ClinicalTrials.gov/show/NCT04385173
235	NCT03585764	MOv19-BBz CAR T Cells in aFR Expressing Recurrent High Grade Serous Ovarian, Fallopian Tube, or Primary Peritoneal Cancer	Recruiting	Ovarian Cancer|Fallopian Tube Cancer|Primary Peritoneal Carcinoma	Drug: MOv19-BBz CAR T cells|Device: Alpha Folate Receptor expression test	Number of study subjects with treatment-related adverse events using NCI Common Terminology Criteria for Adverse Events (CTCAE) v5.0|Tumor response rates measured according to Response Evaluation Criteria in Solid Tumors (RECIST 1.1) criteria|Progression-free survival (PFS)|Overall response rates (ORR)|Overall survival (OS)	Phase 1	https://ClinicalTrials.gov/show/NCT03585764
236	NCT05274451	A Study to Investigate LYL797 in Adults With Solid Tumors	Recruiting	Triple Negative Breast Cancer|TNBC - Triple-Negative Breast Cancer|Non-small Cell Lung Cancer|Non Small Cell Lung Cancer|Non Small Cell Lung Cancer Metastatic|Non-Small Cell Carcinoma of Lung, TNM Stage 4|Advanced Breast Cancer|Advanced Lung Carcinoma|NSCLC|NSCLC, Recurrent|NSCLC Stage IV|Relapsed Cancer|Relapse/Recurrence|Recurrent Breast Cancer|Recurrent NSCLC	Biological: LYL797	Evaluate incidence of dose-limiting toxicities (DLTs)|Evaluate incidence of treatment-emergent adverse events (TEAEs)|Evaluate severity of treatment-emergent adverse events (TEAEs)|Determine recommended Phase 2 Dose (RP2D)|Evaluate anti-tumor activity of LYL797 based on overall response rate (ORR) by RECIST, version 1.1|Evaluate anti-tumor activity of LYL797 based on complete response (CR) rate b…	Phase 1	https://ClinicalTrials.gov/show/NCT05274451
237	NCT02746952	Dose Escalation Study of UCART19 in Adult Patients With Relapsed / Refractory B-cell Acute Lymphoblastic Leukaemia	Completed	B-cell Acute Lymphoblastic Leukemia	Biological: UCART19	Dose escalation part: Dose Limiting Toxicities (DLTs) occurence. Dose expansion part: AE throughout the study.|Incidence and Severity of Adverse Events as a Measure of Safety and Tolerability|Objective Remission Rate|Duration of remission|Time to remission|Progression Free Survival (PFS)|Overall Survival (OS)	Phase 1	https://ClinicalTrials.gov/show/NCT02746952
238	NCT03244306	A Phase 1 Study of CD22-CAR TCell Immunotherapy for CD22+ Leukemia and Lymphoma	Active, not recruiting	Leukemia	Biological: Patient-derived CD22-specific CAR T-cells also expressing an EGFRt	The adverse events associated with one or multiple CAR T-cell product infusions will be assessed|The number of successfully and unsuccessfully manufactured and infused CAR T-cell products will be assessed	Phase 1	https://ClinicalTrials.gov/show/NCT03244306
239	NCT04384393	Safety and Efficacy of ThisCART19 in Patients With Refractory or Relapsed B Cell Malignancies	Recruiting	B Cell Malignancy	Biological: ThisCART19 cells	Incidence of Dose Limiting Toxicities|Complete Remission|TRM: Treatment Related Mortality|Objective Response Rate|Duration of Response|Incidence and Severity of Adverse Events as a Measure of Safety and Tolerability|Overall Survival Rate of 2 Years	Phase 1	https://ClinicalTrials.gov/show/NCT04384393
240	NCT02311621	Engineered Neuroblastoma Cellular Immunotherapy (ENCIT)-01	Active, not recruiting	Neuroblastoma|Ganglioneuroblastoma	Biological: Patient Derived CD171 specific CAR T cells expressing EGFRt (2nd generation T cells)|Biological: Patient Derived CD171 specific CAR T cells expressing EGFRt (3rd generation T cells)|Biological: Patient Derived CD171 specific CAR T cells expressing EGFRt (long spacer 2nd generation T cells)	Dose Limiting Toxicity|Response (Tumor response will be evaluated by the revised International Neuroblastoma Response Criteria)	Phase 1	https://ClinicalTrials.gov/show/NCT02311621
241	NCT05239143	P-MUC1C-ALLO1 Allogeneic CAR-T Cells in the Treatment of Subjects With Advanced or Metastatic Solid Tumors	Recruiting	Breast Cancer|Ovarian Cancer|Non Small Cell Lung Cancer|Colorectal Cancer|Pancreatic Cancer|Renal Cell Carcinoma|Nasopharyngeal Cancer|Head and Neck Squamous Cell Carcinoma|Gastric Cancer	Biological: P-MUC1C-ALLO1 CAR-T cells|Drug: Rimiducid	Determine the maximum tolerated dose (MTD) and/or recommended phase 2 dose (RP2D) of P-MUC1C-ALLO1|Evaluate the overall safety and tolerability profile of P-MUC1C-ALLO1|Evaluate the preliminary efficacy of P-MUC1C-ALLO1	Phase 1	https://ClinicalTrials.gov/show/NCT05239143
242	NCT04025216	A Study of CART-TnMUC1 in Patients With TnMUC1-Positive Advanced Cancers	Active, not recruiting	Non-Small Cell Lung Cancer|Ovarian Cancer|Fallopian Tube Cancer|Triple Negative Breast Cancer|Multiple Myeloma|Pancreatic Ductal Adenocarcinoma	Biological: CART-TnMUC1|Drug: Cyclophosphamide|Drug: Fludarabine	Dose Escalation: Dose Identification of CART-TnMUC1|Cohort Expansion: Objective Response in solid tumors|Safety of CART-TnMUC1 in solid tumors and multiple myeloma|Tolerability of CART-TnMUC1 in solid tumors and multiple myeloma|Feasibility of CART-TnMUC1 in solid tumors and multiple myeloma|Preliminary anti-tumor efficacy of CART as assessed by Overall Survival (OS) in solid tumors and multiple …	Phase 1	https://ClinicalTrials.gov/show/NCT04025216
243	NCT05431608	A Study of MCARH109 and MCARH125 in People With Multiple Myeloma	Recruiting	Multiple Myeloma|Refractory Multiple Myeloma|Relapse Multiple Myeloma	Biological: MCARH125|Biological: MCARH109	Maximum tolerated dose/MTS of MCARH109 and MCARH125 T cells	Phase 1	https://ClinicalTrials.gov/show/NCT05431608
244	NCT05518253	A Clinical Study of CD70-targeted CAR-T in the Treatment of CD70-positive Advanced/Metastatic Solid Tumors	Recruiting	Metastatic Tumor|Advanced Solid Tumor|Renal Cell Carcinoma|Ovarian Cancer|Cervix Cancer	Biological: CD70 CAR-T cells	Incidence of Adverse events after CD70 CAR-T cells infusion [Safety and Tolerability]|Obtain the maximum tolerated dose of CD70 CAR-T cells[Safety and Tolerability]|Disease control rate of CAR-T cell preparations in CD70 positive advanced malignancies [Effectiveness]|Objective response rate (ORR) of CD70 CAR-T treatment in patients with CD70-positive advanced malignancies[Effectiveness]|Duration …	Phase 1	https://ClinicalTrials.gov/show/NCT05518253
245	NCT05420545	A Clinical Study of CD70-targeted CAR-T in the Treatment of CD70-positive Advanced/Metastatic Solid Tumors	Recruiting	Metastatic Tumor|Advanced Solid Tumor|Renal Cell Carcinoma|Ovarian Cancer|Cervix Cancer	Biological: CD70 CAR-T cells	Incidence of Adverse events after CD70 CAR-T cells infusion [Safety and Tolerability]|Obtain the maximum tolerated dose of CD70 CAR-T cells[Safety and Tolerability]|Disease control rate of CAR-T cell preparations in CD70 positive advanced malignancies [Effectiveness]|Objective response rate (ORR) of CD70 CAR-T treatment in patients with CD70-positive advanced malignancies[Effectiveness]|Duration …	Phase 1	https://ClinicalTrials.gov/show/NCT05420545
246	NCT05468190	A Clinical Research About CD70-positive Advanced/Metastatic Solid Tumors Treated by CD70-targeted CAR-T	Recruiting	Metastatic Tumor|Advanced Solid Tumor|Renal Cell Carcinoma|Ovarian Cancer|Cervix Cancer	Biological: CD70 CAR-T cells	Incidence of Adverse events after CD70 CAR-T cells infusion [Safety and Tolerability]|Obtain the maximum tolerated dose of CD70 CAR-T cells[Safety and Tolerability]|Disease control rate of CAR-T cell preparations in CD70 positive advanced malignancies [Effectiveness]|Objective response rate (ORR) of CD70 CAR-T treatment in patients with CD70-positive advanced malignancies[Effectiveness]|Duration …	Phase 1	https://ClinicalTrials.gov/show/NCT05468190
247	NCT01109095	CMV-specific Cytotoxic T Lymphocytes Expressing CAR Targeting HER2 in Patients With GBM	Completed	Glioblastoma Multiforme (GBM)	Biological: HER.CAR CMV-specific CTLs	Number of subjects with dose limiting toxicity after CTL infusion|Decrease in tumor after the CTL infusion|Area under the growth curves (AUC) over time for T cell frequencies.|Impact of gene modified CTL on CMV-specific T lymphocyte immune response	Phase 1	https://ClinicalTrials.gov/show/NCT01109095
248	NCT04660929	CAR-macrophages for the Treatment of HER2 Overexpressing Solid Tumors	Recruiting	HER2-positive|Adenocarcinoma|Bile Duct Cancer|Biliary Tract Cancer|Bladder Cancer|Breast Cancer|Breast Neoplasm|Carcinoma, Ductal|Carcinoma, Hepatocellular|Cancer|Lung Cancer, Non-Small-Cell|Carcinoma, Ovarian Epithelial|Carcinoma, Small Cell|Carcinoma, Squamous|Carcinoma, Transitional Cell|Colorectal Cancer|Esophagogastric Junction Neoplasms|Inflammatory Breast Cancer|Stomach Neoplasms|Malignant…	Biological: CT-0508|Biological: Pembrolizumab	Assess the safety and tolerability of CT-0508 by estimating the frequency and severity of adverse events in subjects with HER2 overexpressing solid tumors.|Assess the feasibility of manufacturing CT-0508 by describing the percentage of products passing release criteria.|Assess the safety and tolerability of CT-0508 in combination with pembrolizumab by estimating the frequency and severity of adve…	Phase 1	https://ClinicalTrials.gov/show/NCT04660929
249	NCT04099797	C7R-GD2.CAR T Cells for Patients With GD2-expressing Brain Tumors (GAIL-B)	Recruiting	Diffuse Intrinsic Pontine Glioma|High Grade Glioma|Embryonal Tumor|Ependymal Tumor	Genetic: (C7R)-GD2.CART cells|Drug: Cyclophosphamide|Drug: Fludarabine	Dose limiting toxicity (DLT) rate|Response rate according to standard criteria	Phase 1	https://ClinicalTrials.gov/show/NCT04099797
250	NCT01953900	iC9-GD2-CAR-VZV-CTLs/Refractory or Metastatic GD2-positive Sarcoma and Neuroblastoma	Active, not recruiting	Osteosarcoma|Neuroblastoma	Genetic: GD2 T cells|Biological: VZV vaccine|Drug: Fludarabine|Drug: Cyclophosphamide	Number of patients with dose limiting toxicity|Amount of T cells in the blood after the infusions|Number of patients with a response to the T cells	Phase 1	https://ClinicalTrials.gov/show/NCT01953900
251	NCT05128786	CCT301-38 CAR-T in Patients With Relapsed or Refractory AXL Positive Sarcomas	Recruiting	SAR	Biological: CCT301-38	MTD|ORR|DCR|DOR|PFS|TEAE|PK|Biomarker	Phase 1	https://ClinicalTrials.gov/show/NCT05128786
252	NCT05540873	A Clinical Study of IL13Rα2 Targeted CAR-T in Patients With Malignant Glioma (MAGIC-I)	Recruiting	Recurrent Malignant Glioma	Drug: YYB-103	Dose Limiting Toxicity (DLT)|Maximum Tolerance Dose (MTD)|Recommended Phase 2 Dose (RP2D)|Adverse event|Cytokine test|Tumor response assessment(iRANO criteria)	Phase 1	https://ClinicalTrials.gov/show/NCT05540873
253	NCT03960060	A Study of CCT301-59 CAR T Therapy in Adult Subjects With Recurrent or Refractory Solid Tumors	Active, not recruiting	Solid Tumor|Soft Tissue Sarcoma|Gastric Cancer|Pancreatic Cancer|Bladder Cancer	Biological: CCT301-59	Safety of CCT301-59 CAR T cell therapy|Efficacy of CCT301-59 CAR T cell therapy|Kinetics of CAR T cells	Phase 1	https://ClinicalTrials.gov/show/NCT03960060
254	NCT02915445	EpCAM CAR-T for Treatment of Advanced Solid Tumors	Recruiting	Malignant Neoplasm of Nasopharynx TNM Staging Distant Metastasis (M)|Breast Cancer Recurrent|Gastric Cancer With Metastasis	Biological: EpCAM CAR-T cells	Number of participants with treatment-related adverse events/dose limiting toxicity as assessed by CTCAE v4.0|Response rate of participants treated with EpCAM CAR-T cells assessed by RECIST v1.1|Persistence of EpCAM CAR-T cells and correlation with the Response rate	Phase 1	https://ClinicalTrials.gov/show/NCT02915445
255	NCT03274219	Study of bb21217 in Multiple Myeloma	Active, not recruiting	Multiple Myeloma	Biological: bb21217	Incidence of adverse events (AEs), DLTs, and changes in laboratory results|Disease-specific response criteria	Phase 1	https://ClinicalTrials.gov/show/NCT03274219
256	NCT04502446	A Safety and Efficacy Study Evaluating CTX130 in Subjects With Relapsed or Refractory T or B Cell Malignancies (COBALT-LYM)	Recruiting	T Cell Lymphoma	Biological: CTX130	Part A (dose escalation)|Part B (cohort expansion)|Progression Free Survival|Overall Survival	Phase 1	https://ClinicalTrials.gov/show/NCT04502446
257	NCT03851146	A Study of Anti-Lewis Y Chimeric Antigen Receptor-T Cells (LeY-CAR-T) in Patients With Solid Tumours	Completed	Advanced Cancer	Biological: LeY CAR T cells	The Maximum Tolerated Dose (MTD) of LeY CAR T-cell infusion|The Dose-Limiting Toxicities (DLTs) associated with LeY CAR T-cell infusion|To assess the Overall Response (OR) to anti-tumour activity of LeY CAR T-cells|To assess the Duration of Response (PR) to anti-tumour activity of LeY CAR T-cells|To assess the Progression Free Survival (PFS) of patients treated with LeY CAR T-cells|To assess the …	Phase 1	https://ClinicalTrials.gov/show/NCT03851146
258	NCT04960579	P-BCMA-ALLO1 Allogeneic CAR-T Cells in the Treatment of Subjects With Multiple Myeloma	Recruiting	Multiple Myeloma	Biological: P-BCMA-ALLO1 CAR-T cells|Drug: Rimiducid	Assess the maximum tolerated dose (MTD) of P-BCMA-ALLO1 based on dose limiting toxicities (DLT)|The safety of P-BCMA-ALLO1|The anti-myeloma effect of P-BCMA-ALLO1 (ORR)|The anti-myeloma effect of P-BCMA-ALLO1 (TTR)|The anti-Myeloma effect of P-BCMA-ALLO1 (DOR)|The anti-Myeloma effect of P-BCMA-ALLO1 (PFS)|The anti-Myeloma effect of P-BCMA-ALLO1 (OS)|The effect of cell dose to guide selection of d…	Phase 1	https://ClinicalTrials.gov/show/NCT04960579
259	NCT02792114	T-Cell Therapy for Advanced Breast Cancer	Active, not recruiting	Breast Cancer|Metastatic HER2-negative Breast	Drug: Cyclophosphamide|Biological: Mesothelin-targeted T cells|Drug: AP1903	Maximum tolerated does (MTD)	Phase 1	https://ClinicalTrials.gov/show/NCT02792114
260	NCT02529813	CD19-Specific T-cells in Treating Patients With Advanced Lymphoid Malignancies	Completed	Acute Biphenotypic Leukemia|Acute Lymphoblastic Leukemia|Blasts 5 Percent or More of Bone Marrow Nucleated Cells|CD19 Positive|Minimal Residual Disease|Non-Hodgkin Lymphoma|Small Lymphocytic Lymphoma|Stage III Chronic Lymphocytic Leukemia|Stage IV Chronic Lymphocytic Leukemia	Drug: Cyclophosphamide|Drug: Fludarabine Phosphate|Other: Laboratory Biomarker Analysis|Biological: Tisagenlecleucel	Maximum tolerated dose of genetically modified, CD19-specified T cells|The proportion of patients for which a T cell product could not be prepared|Proportion of patients experiencing response (complete response and partial response)	Phase 1	https://ClinicalTrials.gov/show/NCT02529813
261	NCT01822652	3rd Generation GD-2 Chimeric Antigen Receptor and iCaspase Suicide Safety Switch, Neuroblastoma, GRAIN	Active, not recruiting	Neuroblastoma	Genetic: iC9-GD2 T Cells - frozen|Genetic: iC9-GD2 T Cells - fresh|Drug: Cytoxan|Drug: Fludara|Drug: Keytruda|Genetic: iC9-GD2 T cells	Dose limiting toxicities at 6 weeks post T cell infusion|To evaluate the expansion and persistence of 3rd generation iC9-GD2 T cells|Time to progression of disease|Change in serum cytokine and chemokine levels	Phase 1	https://ClinicalTrials.gov/show/NCT01822652
262	NCT05201118	A Study of a Fully Human BCMA-targeting CAR (CT103A) Combined With Selinexor in Patients With Relapsed/Refractory Extramedullary Multiple Myeloma	Recruiting	Extramedullary Multiple Myeloma	Drug: Selinexor|Drug: CT103A	Progression-free survival (PFS)|Objective response rate (ORR)|Duration of response (DOR) after administration|Overall survival (OS)|Minimal Residual Disease (MRD) efficacy evaluation|Type and incidence of adverse events (AEs) and serious adverse events (SAEs) by dose group|Pharmacokinetics - Cmax of CT103A|Pharmacokinetics - Tmax of CT103A|Pharmacokinetics - AUC0-28days of CT103A|Pharmacokinetics…	Phase 1	https://ClinicalTrials.gov/show/NCT05201118
263	NCT04881240	Study of CD19-directed Allogeneic Memory T-cell Therapy for Relapsed/Refractory CD19+ Leukemia	Recruiting	Acute Lymphoblastic Leukemia, in Relapse|Acute Lymphoblastic Leukemia, Refractory|Pediatric ALL	Biological: CD19-CAR(Mem) T-cells|Drug: Cyclophosphamide|Drug: Fludarabine|Drug: Mesna|Device: CliniMACS|Procedure: Leukapheresis	Maximum tolerated dose of allogeneic, CD19-CAR.CD45RA-negative cells	Phase 1	https://ClinicalTrials.gov/show/NCT04881240
264	NCT00881920	Kappa-CD28 T Lymphocytes, Chronic Lymphocytic Leukemia, B-cell Lymphoma or Multiple Myeloma, CHARKALL	Recruiting	Lymphoma|Myeloma|Leukemia	Biological: Kappa CD28 T cells	Number of Patients with Dose-Limiting Toxicities (DLT)|To measure the anti-tumor effects of CAR-K+ T lymphocytes.	Phase 1	https://ClinicalTrials.gov/show/NCT00881920
265	NCT04142619	Study Evaluating Safety and Efficacy of UCART Targeting CS1 in Patients With Relapsed/Refractory Multiple Myeloma (MELANI-01)	Recruiting	Relapsed/Refractory Multiple Myeloma	Biological: UCARTCS1A	Safety of UCARTCS1A|Response Assessment|Duration of Response|Progression Free Survival|Overall Survival	Phase 1	https://ClinicalTrials.gov/show/NCT04142619
266	NCT02159495	Genetically Modified T-cell Immunotherapy in Treating Patients With Relapsed/Refractory Acute Myeloid Leukemia and Persistent/Recurrent Blastic Plasmacytoid Dendritic Cell Neoplasm	Active, not recruiting	Adult Acute Myeloid Leukemia in Remission|Acute Biphenotypic Leukemia|Early Relapse of Acute Myeloid Leukemia|Late Relapse of Acute Myeloid Leukemia|Recurrent Adult Acute Myeloid Leukemia|Secondary Acute Myeloid Leukemia|Blastic Plasmacytoid Dendritic Cell Neoplasm|Acute Myeloid Leukemia|Adult Acute Lymphoblastic Leukemia|Interleukin-3 Receptor Subunit Alpha Positive|Minimal Residual Disease|Refr…	Drug: cyclophosphamide|Biological: Autologous CD123CAR-CD28-CD3zeta-EGFRt-expressing T Lymphocytes|Other: laboratory biomarker analysis|Biological: Allogeneic CD123CAR-CD28-CD3zeta-EGFRt-expressing T-lymphocytes|Drug: Fludarabine Phosphate	Dose-limiting toxicity (DLT) defined as any grade 3 or higher toxicity as assessed by the National Cancer Institute (NCI) Common Terminology Criteria for Adverse Events (CTCAE) version 4.0|Incidence of adverse events as assessed by NCI CTCAE version 4.0|Disease response (CR or CRi)|Engraftment of transferred CD123+ CAR T cells|CAR123-specific antibody level|Duration of response|Progression Free S…	Phase 1	https://ClinicalTrials.gov/show/NCT02159495
267	NCT05631886	Combination of CAR-DC Vaccine and PD-1 Antibody in Malignant Tumors	Recruiting	Solid Tumor, Adult|Lymphoma|EphA2 Overexpression|TP53 R273H|TP53 R175H|TP53 R248Q|TP53 R249S	Biological: TP53-EphA-2-CAR-DC|Drug: Abraxane|Drug: Cyclophosphamide|Drug: PD-1 antibody	Incidence of treatment related adverse events (AEs)|Clinical Response|Immune Response|Progression Free Survival (PFS)|Overall Survival (OS)|Time to response (TTR)|Duration of response (DOR)|Number and copy number of TP53-EphA-2-CAR-DCs|The level of cytokines in serum	Phase 1	https://ClinicalTrials.gov/show/NCT05631886
268	NCT05631899	Combination of CAR-DC Vaccine and PD-1 Antibody in Local Advanced/Metastatic Solid Tumors	Recruiting	Solid Tumor, Adult|EphA2 Overexpression|KRAS G12V|KRAS G12C|KRAS G12D	Biological: KRAS-EphA-2-CAR-DC|Drug: Abraxane|Drug: Cyclophosphamide|Drug: PD-1 antibody	Incidence of treatment related adverse events (AEs)|Clinical Response|Immune Response|Progression Free Survival (PFS)|Overall Survival (OS)|Time to response (TTR)|Duration of response (DOR)|Number and copy number of KRAS-EphA-2-CAR-DCs|The level of cytokines in serum	Phase 1	https://ClinicalTrials.gov/show/NCT05631899
269	NCT04511871	A Phase I Trial of CCT303-406 in Patients With Relapsed or Refractory HER2 Positive Solid Tumors	Recruiting	Solid Tumor|Gastric Cancer|Breast Cancer|Ovarian Cancer|Sarcoma	Biological: CCT303-406	MTD: to determine the maximum tolerated dose of CCT303-406|ORR (overall response rate): Proportion of subjects with the best overall response (BOR)|12 month survival rate|DCR: Disease control rate|DOR: Duration of reponse|PFS: Progression free survival|AE: Adverse Events|The expansion over time of genetically modified CCT303-406 cells in the peripheral blood as determined by QPCR (copies/ug gDNA)…	Phase 1	https://ClinicalTrials.gov/show/NCT04511871
270	NCT02395250	Anti-GPC3 CAR T for Treating Patients With Advanced HCC	Completed	Hepatocellular Carcinoma	Biological: anti-GPC3 CAR T	Adverse events attributed to the administration of the anti-GPC3 CAR T cells	Phase 1	https://ClinicalTrials.gov/show/NCT02395250
271	NCT03726515	CART-EGFRvIII + Pembrolizumab in GBM	Completed	Glioblastoma	Biological: CART-EGFRvIII T cells|Biological: Pembrolizumab	Number of subjects with treatment-related adverse events, using NCI CTCAE v5.0.|Overall survival Rate|Progression-free survival (PFS)|Objective response rate (ORR)	Phase 1	https://ClinicalTrials.gov/show/NCT03726515
272	NCT05105152	PLAT-08: A Study Of SC-DARIC33 CAR T Cells In Pediatric And Young Adults With Relapsed Or Refractory CD33+ AML	Recruiting	Acute Myeloid Leukemia|Acute Myeloid Leukemia Refractory|Acute Myeloid Leukemia, in Relapse	Biological: SC-DARIC33	Adverse events associated with SC-DARIC33 cell product infusions will be assessed|Ability to successfully manufacture SC-DARIC33|Acute Myeloid Leukemia response to SC-DARIC in subjects with relapsed or refractory CD33+ myeloid leukemia will be assessed	Phase 1	https://ClinicalTrials.gov/show/NCT05105152
273	NCT04230265	Dose-escalating Trial With UniCAR02-T Cells and CD123 Target Module (TM123) in Patients With Hematologic and Lymphatic Malignancies	Recruiting	Acute Myeloid Leukemia (AML)	Drug: Cyclophosphamide (Non-IMP)|Drug: Fludarabine (Non-IMP)|Drug: TM123 (IMP)|Drug: UniCAR02-T (IMP)	Safety and tolerability|Incidence of dose limiting toxicity (DLT)|Maximum tolerated dose (MTD)|Establishing recommended phase 2 dose (RP2D)|Complete (CR, CRh, CRi ) and partial remission (PR)|Disease stabilization (DS)|Best response rate|Progression free survival (PFS)|Overall survival (OS)|Toxicity and efficacy in repeated cycles of TM123 administration	Phase 1	https://ClinicalTrials.gov/show/NCT04230265
274	NCT03144583	Pilot Study on the Infusion of ARI-0001 Cells in Patients With CD19+ Leukemia or Lymphoma Refractory to Therapy	Active, not recruiting	Leukemia|Lymphoma	Biological: Adult differentiated autologous T-cells	Procedure-related mortality (PRM)|Assessment of toxicity|Response rate (overall and complete)|Progression-free survival|Overall survival (OS) at 2 years|In vivo survival of ARI-0001 cells in peripheral blood, bone marrow and cerebrospinal fluid|Quality of life of included patients|Toxicity assessment	Phase 1	https://ClinicalTrials.gov/show/NCT03144583
275	NCT04633148	Dose-escalating Trial With UniCAR02-T Cells and PSMA Target Module (TMpPSMA) in Patients With Progressive Disease After Standard Systemic Therapy in Cancers With Positive PSMA Marker	Recruiting	Prostate Cancer	Drug: Cyclophosphamide (Non-IMP)|Drug: Fludarabine (Non-IMP)|Drug: UniCAR02-T-pPSMA|Drug: UniCAR02-T (IMP)	Safety and tolerability|Incidence of dose limiting toxicity (DLT)|Maximum tolerated dose (MTD)|Recommended phase 2 dose (RP2D)|Antitumor activity|Prostate specific antigen (PSA) response|Overall Survival (OS)|Influence on Circulating tumor cells (CTC)	Phase 1	https://ClinicalTrials.gov/show/NCT04633148
276	NCT04227275	A Study of CART-PSMA-TGFβRDN in Patients With Metastatic Castration Resistant Prostate Cancer	Active, not recruiting	Metastatic Castration-resistant Prostate Cancer	Biological: CART-PSMA-TGFβRDN|Drug: Cyclophosphamide|Drug: Fludarabine|Drug: Anakinra	Dose Escalation: Dose Identification of CART-PSMA-TGFβRDN|Cohort Expansion: Safety of CART-PSMA-TGFβRDN|Preliminary efficacy of CART-PSMA-TGFβRDN as assessed by biochemical Objective Response Rate (ORR)|Feasibility of CART-PSMA-TGFβRDN|Peripheral expansion and persistence of CART-PSMA-TGFβRDN	Phase 1	https://ClinicalTrials.gov/show/NCT04227275
277	NCT05028933	IMC001 for Clinical Research on Advanced Digestive System Malignancies	Recruiting	Advanced Hepatocellular Carcinoma|Advanced Colorectal Cancer|Advanced Gastric Cancer|Advanced Pancreatic Cancer	Drug: EPCAM CAR-T	Dose limited toxicity （DLT）|Maximum Tolerated Dose（MTD）|Adverse Event(AE)|Number of Cells|Treatment Emergent Adverse Events(TEAE)|Antitumor efficacy-objective response rate (ORR)|Antitumor efficacy-Progression-free survival (PFS)|Antitumor efficacy-Duration of response (DOR)|Antitumor efficacy-Overall survival (OS)|Antitumor efficacy-Disease control rate (DCR)|Number of circulating tumor cells (C…	Phase 1	https://ClinicalTrials.gov/show/NCT05028933
278	NCT04815356	Phase I Study of Anti-CD22 Chimeric Receptor T Cells in Patients With Relapsed/Refractory Hairy Cell Leukemia and Variant	Recruiting	Hairy Cell Leukemia|Hairy Cell Leukemia Variant	Biological: CD22CART cell infusion	safety and feasibility|antitumor effect|expansion and persistence|MRD negative CR|duration of response|progression free-survival|event free survival|overall survival|time to next treatment	Phase 1	https://ClinicalTrials.gov/show/NCT04815356
279	NCT04888442	Phase I Study of pCAR-19B in the Treatment of Adult CD19-positive Relapsed/Refractory B-ALL	Recruiting	Acute Lymphoblastic Leukemia, in Relapse|Refractory Acute Lymphoblastic Leukemia	Biological: pCAR-19B cells	Incidence of Adverse events after pCAR-19B infusion [Safety and Tolerability]|Obtain the maximum tolerated dose of pCAR-19B cells[Safety and Tolerability]|Objective response rate after pCAR-19B infusion [Effectiveness]|AUCS of pCAR-19B cells [Cell dynamics]|CMAX of pCAR-19B cells [Cell dynamics]|TMAX of pCAR-19B cells [Cell dynamics]|Pharmacodynamics of pCAR-19B cells[Cell dynamics]|Immunogenicit…	Phase 1	https://ClinicalTrials.gov/show/NCT04888442
280	NCT04677452	Dose Exploration Study OF JWCAR129, BCMA-Targeted CART for RRMM	Recruiting	Safety and Efficacy	Biological: JWCAR129	Incidence of dose-limiting toxicities (DLTs)|Incidence and severity of adverse events|Incidence and severity of clinically significant laboratory abnormalities|Cmax|Tmax|AUC|Duration of persistence|Overall response rate|CR rate	Phase 1	https://ClinicalTrials.gov/show/NCT04677452
281	NCT04789408	Study Evaluating the Safety of KITE-222 in Participants With Relapsed/Refractory Acute Myeloid Leukemia	Recruiting	Acute Myeloid Leukemia	Drug: Cyclophosphamide|Drug: Fludarabine|Biological: KITE-222	Percentage of Participants Experiencing Dose Limiting Toxicities (DLTs)|Percentage of Participants Experiencing Adverse Events|Percentage of Participants Experiencing Clinically Significant Changes in Laboratory Parameters|Time to Neutrophil Recovery|Time to Platelet Recovery|Composite Complete Remission (CCR) Rate|Overall Remission Rate (ORR)|Relapse-free Survival (RFS)|Allogeneic Stem Cell Tran…	Phase 1	https://ClinicalTrials.gov/show/NCT04789408
282	NCT04608487	Axi-cel in CNS Lymphoma	Recruiting	Lymphoma|Lymphoma Cns	Drug: Fludarabine|Drug: Cyclophosphamide|Biological: Axicabtagene Ciloleucel	Number of Participants With Treatment-Related Adverse Events as Assessed by CTCAE Version 5.0|Objective response rate (ORR)|Complete response (CR) rate|Duration of response (DOR)|Progression-free survival (PFS)|Overall survival (OS)	Phase 1	https://ClinicalTrials.gov/show/NCT04608487
283	NCT05262673	NGS-MRD Assessment of Combination Immunotherapies Targeting B-ALL	Recruiting	B-Cell Acute Lymphoblastic Leukemia	Biological: Antigen-specific T cells CART/CTL and DCvac	Safety of infusion|Clinical response	Phase 1	https://ClinicalTrials.gov/show/NCT05262673
284	NCT05277753	NGS-MRD Assessment of Combination Immunotherapies Targeting T-ALL	Recruiting	T-Cell Acute Lymphoblastic Leukemia	Biological: Antigen-specific T cells CAR-T/CTL and DCvac	Treatment-related adverse events are assessed by NCI CTCAE V4.0 criteria.|Clinical response|Evaluate the percentage of minimal leukemia residue in bone marrow	Phase 1	https://ClinicalTrials.gov/show/NCT05277753
285	NCT04438083	A Safety and Efficacy Study Evaluating CTX130 in Subjects With Relapsed or Refractory Renal Cell Carcinoma (COBALT-RCC)	Recruiting	Renal Cell Carcinoma	Biological: CTX130	Part A (dose escalation): Incidence of adverse events|Part B (cohort expansion): Objective response rate|Progression Free Survival|Overall Survival	Phase 1	https://ClinicalTrials.gov/show/NCT04438083
286	NCT03620058	CART22 Alone or in Combination With huCART19 for ALL	Active, not recruiting	Chemotherapy Resistant Acute Lymphoblastic Leukemia|Refractory Acute Lymphoblastic Leukemia	Biological: CART22-65s cells|Biological: huCART19 Cells	Assess the safety of CART22-65s in ALL subjects using the common terminology criteria of adverse events (CTCAE) v5.0.|Assess the safety of combination CART22-65s and huCART19 in relapsed/refractory ALL Subjects using the common terminology criteria of adverse events (CTCAE) v5.0.|Tumor response.|CAR T cell kinetics|Evaluate bioactivity of CAR T cells|Determine antigen expression and normal B cell…	Phase 1	https://ClinicalTrials.gov/show/NCT03620058
287	NCT03190278	Study Evaluating Safety and Efficacy of UCART123 in Patients With Relapsed/ Refractory Acute Myeloid Leukemia	Recruiting	Relapsed/Refractory Acute Myeloid Leukemia	Biological: UCART123v1.2	Incidence of AE/SAE/DLT [Safety and Tolerability]|Response Assessment|Duration of Response|Progression Free Survival|Overall Survival	Phase 1	https://ClinicalTrials.gov/show/NCT03190278
288	NCT02215967	Study of T Cells Targeting B-Cell Maturation Antigen for Previously Treated Multiple Myeloma	Completed	Myeloma, Plasma-Cell|Myeloma-Multiple	Drug: Cyclophosphamide|Drug: Fludarabine|Biological: Anti-B-cell maturation antigen (BCMA) chimeric antigen receptor (CAR) T cells	Number of Participants With Dose Limiting Toxicities|Number of Participants With Serious and Non-serious Adverse Events Assessed by the Common Terminology Criteria in Adverse Events (CTCAE v4.0)|Number of Participants With Best Response	Phase 1	https://ClinicalTrials.gov/show/NCT02215967
289	NCT05022849	A Study of JNJ-75229414 for Metastatic Castration-resistant Prostate Cancer Participants	Recruiting	Prostatic Neoplasms	Drug: JNJ-75229414|Drug: Bridging Therapy	Number of Participants With Adverse Events (AEs)|Number of Participants with AEs by Severity|Part 1: Number of Participants with Dose-limiting Toxicity (DLT)|Maximum Observe Plasma Concentration (Cmax) of JNJ-75229414|Time to Reach Maximum Observe Plasma Concentration (Tmax) of JNJ-75229414|Area Under Plasma Concentration Versus Time Curve from Time Zero to t Time (AUC[0-t]) of JNJ-75229414|Perip…	Phase 1	https://ClinicalTrials.gov/show/NCT05022849
290	NCT03692429	alloSHRINK - Standard cHemotherapy Regimen and Immunotherapy With Allogeneic NKG2D-based CYAD-101 Chimeric Antigen Receptor T-cells	Recruiting	Unresectable Metastatic Colorectal Cancer	Drug: CYAD-101|Drug: FOLFOX|Drug: FOLFIRI	Occurence of Dose Limiting Toxicities	Phase 1	https://ClinicalTrials.gov/show/NCT03692429
291	NCT01860937	T-Lymphocytes Genetically Targeted to the B-Cell Specific Antigen CD19 in Pediatric and Young Adult Patients With Relapsed B-Cell Acute Lymphoblastic Leukemia	Active, not recruiting	Relapsed B-Cell Acute Lymphoblastic Leukemia	Procedure: leukapheresis or collection of PBMCs|Drug: cyclophosphamide based chemotherapy regimens|Biological: modified T cells	safety|assess the persistence of modified T cells|the development of B cell aplasia	Phase 1	https://ClinicalTrials.gov/show/NCT01860937
292	NCT05400109	Evaluate the Safety of UF-KURE19 Cells in Non-Hodgkin Lymphomas	Recruiting	Non Hodgkin Lymphoma	Biological: UF-KURE19 CAR-T cells|Drug: Fludarabine|Drug: Cyclophosphamide	Recommend MTD dose of UF-KURE19 CAR-T Cells|Toxicities associated with the MTD of UF-KURE19 CAR-T Cells|Rate of UF-KURE19 CAR-T cells manufacture success|Incidence of treatment- emergent AEs (TEAEs)|Overall Response|Progression-free survival (PFS)|Overall Survival	Phase 1	https://ClinicalTrials.gov/show/NCT05400109
Phase 1 | Phase 2
1	NCT04697940	Decitabine-primed Tandem CD19/CD20 CAR T Cells Treatment in r/r B-NHL	Recruiting	Relapsed and Refractory B-cell Non-Hodgkin's Lymphoma|Decitabine-primed Tandem CD19/CD20 CAR T Cells	Biological: Decitabine-primed Tandem CAR19/20 engineered T cells|Drug: Fludarabine|Drug: Cyclophosphamide	Phase 1: Incidence of Adverse Events (AEs)|Phase 1: Incidence of Dose-Limiting Toxicities (DLTs)|Phase 1: Maximum tolerated dose (MTD)|Phase 1: Recommended phase 2 dose (RP2D)|Phase 2: Best objective Response Rate|Phase 2: Overall Survival (OS)|Phase 2: Progression Free Survival (PFS)|Phase 2: Time to response (TTR)|Phase 2: Duration of Response (DOR)|Pharmacokinetics: Number and copy number of C…	Phase 1|Phase 2	https://ClinicalTrials.gov/show/NCT04697940
2	NCT02132624	CD19-targeting 3rd Generation CAR T Cells for Refractory B Cell Malignancy - a Phase I/IIa Trial.	Completed	B Cell Lymphoma|B Cell Leukemia	Biological: Autologous 3rd generation CD19-targeting CAR T cells	CAR T cell persistence|Tumor load	Phase 1|Phase 2	https://ClinicalTrials.gov/show/NCT02132624
3	NCT04416984	Safety and Efficacy of ALLO-501A Anti-CD19 Allogeneic CAR T Cells in Adults With Relapsed/Refractory Large B Cell Lymphoma (ALPHA2)	Recruiting	Relapsed/Refractory Large B Cell Lymphoma	Genetic: ALLO-501A|Biological: ALLO-647|Drug: Fludarabine|Drug: Cyclophosphamide	Phase 1: Proportion of subjects experiencing Dose Limiting Toxicities at increasing doses of ALLO-501A|Phase 1: Proportion of patients experiencing Dose Limiting Toxicity with ALLO-647 in combination with fludarabine/cyclophosphamide administered prior to ALLO-501A	Phase 1|Phase 2	https://ClinicalTrials.gov/show/NCT04416984
4	NCT04404660	A Study of CD19 Targeted CAR T Cell Therapy in Adult Patients With Relapsed or Refractory B Cell Acute Lymphoblastic Leukaemia (ALL)	Recruiting	Relapsed or Refractory B Cell Acute Lymphoblastic Leukemia	Biological: AUTO1	Phase Ib - Frequency and severity of adverse events (AEs) and serious adverse events (SAEs) occurring after AUTO1 infusion|Phase II - Cohort IIA: ORR defined as proportion of patients achieving CR or CRi as assessed by an IRRC. Cohort IIB: Proportion of patients achieving MRD-negative remission by NGS, with results also including PCR/flow cytometry as supportive analysis.|Phase II - Proportion of…	Phase 1|Phase 2	https://ClinicalTrials.gov/show/NCT04404660
5	NCT04782193	a Clinical Research of CD19 and CD22 Targeted Prime CAR-T Cell in Relapsed/Refractory B Cell Lymphoma	Recruiting	B Cell Lymphoma	Biological: CD19 and CD22 targeted prime CAR- T cells	Adverse events that related to treatment|The response rate of CD19 and CD22 prime CAR-T treatment in patients with relapse/refractory B Cell Lymphoma|Rate of prime CAR-T cells in bone marrow|Rate of prime CAR-T cells in peripheral blood|Quantity of prime CAR copies in bone marrow|Quantity of prime CAR copies in peripheral blood|Rate of CD19 and CD22 positive cells in Bone marrow|Levels of IL-6 in…	Phase 1|Phase 2	https://ClinicalTrials.gov/show/NCT04782193
6	NCT04653649	CAR T-cells Against CD30 (HSP-CAR30) for Relapsed/ Refractory Hodgkin and T-cell Lymphoma.	Recruiting	Hodgkin Lymphoma, Adult|T Cell Lymphoma	Biological: HSP-CAR30	To assess safety and toxicity of the administration of autologous anti-CD30 CAR T-cells|To establish the maximum tolerated dose (MTD; defined as the dose that induces maximum limiting toxicity) of autologous anti-CD30 CAR T-cells in patients with refractory or relapsed classic Hodgkin or CD30 + T NHL.|To analyze the rate of complete responses at 3 months after the procedure	Phase 1|Phase 2	https://ClinicalTrials.gov/show/NCT04653649
7	NCT03393936	Safety and Efficacy of CCT301 CAR-T in Adult Subjects With Recurrent or Refractory Stage IV Renal Cell Carcinoma	Active, not recruiting	Renal Cell Carcinoma	Biological: CCT301-38|Biological: CCT301-59	Phase I Safety (Incidence of adverse events defined as dose-limiting toxicities(DLT)|Phase II Objective Response Rate	Phase 1|Phase 2	https://ClinicalTrials.gov/show/NCT03393936
8	NCT04033302	Multi-CAR T Cell Therapy Targeting CD7-positive Malignancies	Recruiting	T-cell Acute Lymphoblastic Leukemia|T-cell Acute Lymphoblastic Lymphoma|Acute Myeloid Leukemia|NK Cell Lymphoma	Biological: CD7-specific CAR gene-engineered T cells	Safety of infusion|Clinical response	Phase 1|Phase 2	https://ClinicalTrials.gov/show/NCT04033302
9	NCT04648475	Safety and Efficacy of CD19 and CD22 Targeted CAR-T Therapy for Relapsed/Refractory B Cell Leukemia and Lymphoma	Recruiting	Leukemia, B-cell|Lymphoma, B-Cell	Biological: CD19 and CD22 targeted CAR-T cells	Adverse events that related to treatment|The response rate of CD19 and CD22 CAR-T treatment in patients with relapse/refractory B Cell Leukemia and Lymphoma|Rate of CD19 and CD22 CAR-T cells in bone marrow and peripheral blood|Quantity of CD19 and CD22 CAR copies in bone marrow and peripheral blood|Cellular kinetics of CD19 and CD22 positive cells in Bone marrow|Levels of IL-6 in Serum|Levels of …	Phase 1|Phase 2	https://ClinicalTrials.gov/show/NCT04648475
10	NCT04429438	Multi-CAR-T Cells Targeting B Cell Lymphomas	Recruiting	B Cell Lymphoma (BCL)	Biological: 4SCAR19 and 4SCAR20/22/70/PSMA/13/79b/GD2	Safety of fourth generation anti-CD19 and anti-CD20/CD22/CD70/PSMA/CD13/CD79b/GD2 CAR-T cells infusion|Anti tumor activity of fourth generation anti-CD19 and anti-CD20/CD22/CD70/PSMA/CD13/CD79b/GD2 CAR-T cells infusion	Phase 1|Phase 2	https://ClinicalTrials.gov/show/NCT04429438
11	NCT03287817	CD19/22 CAR T Cells (AUTO3) for the Treatment of Diffuse Large B Cell Lymphoma	Active, not recruiting	Diffuse Large B Cell Lymphoma|Relapsed Diffuse Large B-Cell Lymphoma|Refractory Diffuse Large B-Cell Lymphoma|DLBCL	Biological: AUTO3	Phase I Escalation - Safety (incidence of Grade 3-5 toxicities) and identification of recommended Phase II dose and schedule.|Phase I Expansion - Safety (incidence of Grade 3-5 toxicities) in the outpatient / ambulatory care setting|Phase II - Overall response rate as per Lugano criteria|Feasibility of generating AUTO3: number of patients' cells successfully manufactured as a proportion of the nu…	Phase 1|Phase 2	https://ClinicalTrials.gov/show/NCT03287817
12	NCT05436496	CD19/70 Bi-specific CAR-T Cell Therapy	Recruiting	B Cell Malignancies	Biological: bi-4SCAR CD19/70 T cells	Safety of fourth generation bi-4SCARCD19/70 T cells in patients with B cell malignancies|Anti-tumor activity of fourth generation bi-4SCARCD19/70 T cells in patients with relapsed or refractory B cell malignancies	Phase 1|Phase 2	https://ClinicalTrials.gov/show/NCT05436496
13	NCT05432882	CD19/22 Bi-specific CAR-T Cell Therapy	Recruiting	B Cell Malignancies	Biological: bi-4SCAR CD19/22 T cells	Safety of fourth generation bi-4SCARCD19/22 T cells in patients with B cell malignancies|Anti tumor activity of fourth generation bi-4SCARCD19/22 T cells in patients with relapsed or refractory B cell malignancies	Phase 1|Phase 2	https://ClinicalTrials.gov/show/NCT05432882
14	NCT05436509	CD19/79b Bi-specific CAR-T Cell Therapy	Recruiting	B Cell Malignancies	Biological: bi-4SCAR CD19/79b T cells	Safety of fourth generation bi-4SCAR-CD19/79b T cells in patients with B cell malignancies|Anti tumor activity of fourth generation bi-4SCAR-CD19/79b T cells in patients with relapsed or refractory B cell malignancies	Phase 1|Phase 2	https://ClinicalTrials.gov/show/NCT05436509
15	NCT05639179	Novel Anti-CD19 Universal CAR-T Cells for r/r CD19+ B-ALL	Recruiting	B-cell Acute Lymphoblastic Leukemia|B-ALL	Biological: UCAR-T Cells	Dose-limiting toxicity (DLT)|Incidence of Treatment Related adverse events (AEs)|Persistence of CAR-T cells|Objective response rate (ORR)|Progression-free survival (PFS)|Overall survival (OS)|Duration of remission (DOR)	Phase 1|Phase 2	https://ClinicalTrials.gov/show/NCT05639179
16	NCT04984356	A Phase 1/2 Study of the Safety and Efficacy of Anti-CD7 Allogeneic CAR-T Cells (WU-CART-007) in Patients With Relapsed or Refractory T-ALL/LBL	Recruiting	T-cell Acute Lymphoblastic Leukemia|Lymphoblastic Lymphoma	Biological: WU-CART-007	Incidence of Adverse Events of WU-CART-007 as assessed by CTCAE v5|Maximum Tolerated Dose (MTD)|Overall Response Rate (ORR)|Duration of Response|Progression Free Survival|Overall Survival|Hematopoietic Stem Cell Transplant (HSCT) rate	Phase 1|Phase 2	https://ClinicalTrials.gov/show/NCT04984356
17	NCT04714593	Targeting CD19 and CD22 CAR-T Cells Immunotherapy in Patients With Relapsed or Refractory Acute B Lymphocytic Leukemia	Recruiting	Acute Lymphocytic Leukemia， B-Cell	Biological: CD19-CD22 CAR-T cells	DLT|ORR|Incidence of various types of adverse recation|PFS|DOR|OS|Cmax|Tmax|AUC（0-720d）|Concentration of IL2 level|Concentration of IL6 level|Concentration of IL10 level|Concentration of TNF-α level|Concentration of IFN-γ level	Phase 1|Phase 2	https://ClinicalTrials.gov/show/NCT04714593
18	NCT04271644	BCMA-Targeted CAR-T Cell Therapy for Relapsed/Refractory Multiple Myeloma	Recruiting	Multiple Myeloma|Neoplasm, Plasma Cell|Multiple Myeloma in Relapse	Biological: BCMA CAR-T cells	Adverse events that related to treatment|The response rate of BCMA CAR-T treatment in patients with relapse/refractory Multiple Myeloma that treatment by BCMA CAR-T cells therapy|Rate of BCMA CAR-T cells in bone marrow and peripheral blood|Quantity of BCMA CAR copies in bone marrow and peripheral blood|Quantity of clonal plasma cells in bone marrow|Levels of Cytokines in Serum|Duration of Respons…	Phase 1|Phase 2	https://ClinicalTrials.gov/show/NCT04271644
19	NCT05143112	Allogeneic CD19 CAR-T Cells for the Treatment of Relapsed/Refractory B-cell Lymphoma	Recruiting	Non-hodgkin Lymphoma,B Cell	Biological: Allogeneic CD19 CR-T cell	Overall response rate|overall survival rate	Phase 1|Phase 2	https://ClinicalTrials.gov/show/NCT05143112
20	NCT05470777	CD22/CD19 CAR-T and Auto-HSCT Sandwich Strategy as Consolidation Therapy for B-ALL	Recruiting	B-cell Acute Lymphoblastic Leukemia	Combination Product: CD22/CD19 CAR T and auto-HSCT "sandwich" strategy	Number of adverse events|Overall response rate (ORR）|Overall survival（OS）|leukemia free survival（LFS）	Phase 1|Phase 2	https://ClinicalTrials.gov/show/NCT05470777
21	NCT03984968	CD19 CAR-T Consolidation Therapy for Acute Lymphoblastic Leukemia	Recruiting	Acute Lymphoblastic Leukemia, Adult B-Cell	Biological: CD19 CAR-T cells infusion combined with feeding T cells (FTCs)	Phase1 Incidence of adverse events (AEs) and abnormal laboratory test results|Phase 2 Molecular response after CD19 CAR-T consolidation therapy for acute Lymphoblastic Leukemia concomitant with infusion of feeding Cells.|Phase 1 Molecular response after CD19 CAR-T consolidation therapy for acute Lymphoblastic Leukemia concomitant with infusion of feeding Cells.|Phase 1 The range of biologically a…	Phase 1|Phase 2	https://ClinicalTrials.gov/show/NCT03984968
22	NCT04715217	Targeting CD19 and CD22 CAR-T Cells Immunotherapy in Patients With Relapsed or Refractory B Cell Lymphoma	Recruiting	Lymphoma, B-Cell	Biological: CD19-CD22 CAR-T cells	DLT|ORR|Incidence of various types of adverse recation|PFS|DOR|OS|Cmax|Tmax|AUC（0-720d）|Concentration of IL2 level|Concentration of IL6 level|Concentration of IL10 level|Concentration of TNF-α level|Concentration of IFN-γ level	Phase 1|Phase 2	https://ClinicalTrials.gov/show/NCT04715217
23	NCT04776330	a Clinical Research of BCMA-Targeted Prime CAR-T Cell Therapy in Relapsed/Refractory Multiple Myeloma	Recruiting	Multiple Myeloma|Neoplasm, Plasma Cell|Multiple Myeloma in Relapse	Biological: BCMA targeted prime CAR-T cells	Adverse events that related to treatment|The response rate of BCMA targeted prime CAR-T treatment in patients with relapse/refractory Multiple Myeloma that treatment by BCMA targeted prime CAR-T cells therapy|Rate of BCMA targeted prime CAR-T cells in bone marrow and peripheral blood|Quantity of BCMA targeted prime CAR copies in bone marrow and peripheral blood|Quantity of clonal plasma cells in …	Phase 1|Phase 2	https://ClinicalTrials.gov/show/NCT04776330
24	NCT02650999	Pembrolizumab in Patients Failing to Respond to or Relapsing After CAR T Cell Therapy for Relapsed or Refractory Lymphomas	Completed	CD19+ Diffuse Large B-cell Lymphomas|Follicular Lymphomas|Mantle Cell Lymphomas	Drug: Pembrolizumab	Dose-limiting Toxicity|Overall Response Rates	Phase 1|Phase 2	https://ClinicalTrials.gov/show/NCT02650999
25	NCT00924326	CAR T Cell Receptor Immunotherapy for Patients With B-cell Lymphoma	Completed	Primary Mediastinal B-cell Lymphoma|Diffuse, Large B-cell Lymphoma|Diffuse Large B-Cell Lymphoma Transformed From Follicular Lymphoma|Mantle Cell	Drug: Fludarabine|Drug: Cyclophosphamide|Biological: Anti-cluster of differentiation 19 (CD19)-CAR PBL|Drug: Aldesleukin	Number of Participants With a Response Assessed by the Response Criteria for Malignant Lymphoma|Number of Participants With Serious and Non-serious Adverse Events Assessed by the Common Terminology Criteria in Adverse Events (CTCAE v3.0).	Phase 1|Phase 2	https://ClinicalTrials.gov/show/NCT00924326
26	NCT03289455	CD19 /22 CAR T Cells (AUTO3) for the Treatment of B Cell Acute Lymphoblastic Leukemia (ALL)	Completed	B Acute Lymphoblastic Leukemia|Recurrent Childhood Acute Lymphoblastic Leukemia|Refractory Childhood Acute Lymphoblastic Leukemia|B-cell Acute Lymphoblastic Leukemia	Biological: AUTO3 (CD19/22 CAR T cells	Number of Patients With Grade 3-5 Toxicities Occurring Within the Dose Limiting Toxicity (DLT) Period of AUTO3 Infusion|Number of Patients With Dose Limiting Toxicity (DLT) of AUTO3|Number of Patients Achieving Morphological Remission (Complete Response(CR) or Complete Response With Incomplete Count Recovery (CRi) and Minimal Residual Disease (MRD)-Negative Response in the Bone Marrow (PCR)).|Fea…	Phase 1|Phase 2	https://ClinicalTrials.gov/show/NCT03289455
27	NCT04186520	CAR-20/19-T Cells in Patients With Relapsed Refractory B Cell Malignancies	Recruiting	Non Hodgkin Lymphoma (NHL)|Mantle Cell Lymphoma (MCL)|Chronic Lymphocytic Leukemia (CLL)|Follicular Lymphoma|Marginal Zone Lymphoma|Diffuse Large B Cell Lymphoma|Primary Mediastinal Large B-cell Lymphoma (PMBCL)	Biological: 8/12-Day Production of Car-T Cells|Biological: 8/12-Day Production of Cryopreserved Car-T Cells|Biological: 12-Day Production of Car-T Cells	Number of Adverse Events after CAR 20/19-T cell infusion	Phase 1|Phase 2	https://ClinicalTrials.gov/show/NCT04186520
28	NCT05442515	CD19/CD22 Bicistronic Chimeric Antigen Receptor (CAR) T Cells in Children and Young Adults With Recurrent or Refractory CD19/CD22-expressing B Cell Malignancies	Recruiting	Acute Lymphoid Leukemia|B-Cell Leukemia|Leukemia, Lymphocytic, B Cell|B-Cell Lymphoma|Lymphoma, Non-Hodgkin	Drug: fludarabine|Drug: cyclophosphamide|Biological: CD19/CD22-CAR-transduced T cells	Safety|Efficacy|Overall response rate|Progression free survival (PFS) and Overall survival (OS)|Persistence and expansion|Adverse Events|Feasibility	Phase 1|Phase 2	https://ClinicalTrials.gov/show/NCT05442515
29	NCT05092451	Phase I/II Study of CAR.70- Engineered IL15-transduced Cord Blood-derived NK Cells in Conjunction With Lymphodepleting Chemotherapy for the Management of Relapse/Refractory Hematological Malignances	Recruiting	B-Cell Lymphoma|Myelodysplastic Syndromes (MDS)|Acute Myeloid Leukemia (AML)	Drug: Cyclophosphamide|Drug: CAR.70/IL15-transduced CB-NK cells|Drug: Fludarabine phosphate	Number of Participants With Treatment-Related Adverse Events as Assessed by CTCAE Version 5.0.|Number of Participants with Complete or Partial Response|Number of Participants who are Alive and in Remission	Phase 1|Phase 2	https://ClinicalTrials.gov/show/NCT05092451
30	NCT04271800	Safety and Efficacy of CD19-Targeted CAR-T Therapy for Relapsed/Refractory CD19+ B Cell Leukemia and Lymphoma	Recruiting	Leukemia|Lymphoma|Leukemia, B-Cell|Leukemia, Lymphocytic, Chronic, B-Cell	Biological: CD19 CAR-T cells	Adverse events that related to treatment|The response rate of CD19 CAR-T treatment in patients with relapse/refractory CD19+ B Cell Leukemia and Lymphoma that treatment by CD19 CAR-T cells therapy|Rate of CD19 CAR-T cells in bone marrow and peripheral blood|Quantity of CD19 CAR copies in bone marrow and peripheral blood|Cellular kinetics of CD19 positive cells in bone marrow|Levels of Cytokines i…	Phase 1|Phase 2	https://ClinicalTrials.gov/show/NCT04271800
31	NCT04788472	Sequential CD19 and CD22 CAR-T Therapy for Newly Diagnosed Ph+ B-ALL	Recruiting	B-Cell Acute Lymphoblastic Leukemia, Adult	Drug: CAR-T cells targeting CD19 and CD22	Dose-limiting toxicity (DLT)|Incidence of treatment-emergent adverse events (TEAEs)|Complete Remission Rate|Overall survival (OS)|Leukemia-free survival (LFS)|Quality of life	Phase 1|Phase 2	https://ClinicalTrials.gov/show/NCT04788472
32	NCT05000450	Safety and Efficacy of ALLO-605 an Anti-BCMA Allogeneic CAR T Cell Therapy in Patients With Relapsed/Refractory Multiple Myeloma	Recruiting	Relapsed/Refractory Multiple Myeloma	Genetic: ALLO-605|Biological: ALLO-647|Drug: Fludarabine|Drug: Cyclophosphamide	Phase 1: Proportion of subjects experiencing Dose Limiting Toxicities at increasing doses of ALLO-605 that will determine MTD/MAD and select the recommended Phase 2 dose (RP2D) of ALLO-605.|Phase 1: Proportion of patients experiencing Dose Limiting Toxicities with ALLO-647 [administered in combination with fludarabine/cyclophosphamide administered prior to ALLO-605]|Phase 2: To assess clinical ef…	Phase 1|Phase 2	https://ClinicalTrials.gov/show/NCT05000450
33	NCT04740203	Sequential CD19 and CD22 CAR-T Therapy for Newly Diagnosed Ph- B-ALL	Recruiting	B-Cell Acute Lymphoblastic Leukemia, Adult	Drug: CAR-T cells targeting CD19 and CD22	Dose-limiting toxicity (DLT)|Incidence of treatment-emergent adverse events (TEAEs)|Complete Remission Rate|Overall survival (OS)|Leukemia-free survival (LFS)|Quality of life	Phase 1|Phase 2	https://ClinicalTrials.gov/show/NCT04740203
34	NCT05429905	Dual Anti-CD22/CD19 Chimeric Antigen Receptor-directed T Cells (CART2219.1) for Relapsed Refractory B-Lineage Leukaemia	Recruiting	Lymphoblastic Leukemia|Lymphoblastic Leukemia, Acute, Childhood|Lymphoblastic Leukemia in Children|Lymphoblastic Leukemia, Acute Adult|CAR	Biological: Phase I|Biological: Phase II	Recommended Phase II Dose (Phase I, Cohort 1)|Number of patients with dose-limiting toxicities (Phase I, Cohort 1)|12-month Leukaemia Free Survival (Phase II, Cohort 2 and 3)|Overall Survival Rate (OS)|Overall Response Rate (ORR)|Duration of Response (DOR)|Duration of CAR-T persistence	Phase 1|Phase 2	https://ClinicalTrials.gov/show/NCT05429905
35	NCT04787263	CD19-CAR_Lenti T Cells in Pediatric Patients Affected by Relapsed/Refractory CD19+ ALL and DLBCL or PML	Recruiting	Acute Lymphoblastic Leukemia|Diffuse Large B Cell Lymphoma|Primary Mediastinal Lymphoma	Biological: CD19-CAR_Lenti T cell	Phase I - Identification of dose limiting toxicities (DLTs) and recommended dose (RD)|Phase I - Identification of recommended dose (RD)|Phase II - Efficacy|Relapse Rate (RR)|Overall survival (OS)|Disease-Free Survival (DFS)|In vivo persistence/expansion of infused CAR T cell|Cytokine profiling	Phase 1|Phase 2	https://ClinicalTrials.gov/show/NCT04787263
36	NCT03076437	Anti-CD19 Chimeric Antigen Receptor (CAR)-Transduced T Cell Therapy for Patients With B Cell Malignancies	Completed	Acute Lymphocytic Leukemia|Chronic Lymphocytic Leukemia|Lymphoma	Combination Product: Drugs and Anti-CD19-CAR transduced T cells	Number of participants with Adverse Events|Number of participants with Clinical responses	Phase 1|Phase 2	https://ClinicalTrials.gov/show/NCT03076437
37	NCT03573700	Evaluation of CD19-Specific CAR Engineered Autologous T-Cells for Treatment of Relapsed/Refractory CD19+ Acute Lymphoblastic Leukemia	Active, not recruiting	Acute Lymphoblastic Leukemia, in Relapse|Acute Lymphoblastic Leukemia, Refractory	Drug: Cyclophosphamide|Drug: Fludarabine|Drug: Mesna|Device: CliniMACS|Biological: CD19- specific CAR engineered autologous T-cells (SJCAR19 product)	Maximum Tolerated Dose and Dose-limiting Toxicities|Complete Response Rate	Phase 1|Phase 2	https://ClinicalTrials.gov/show/NCT03573700
38	NCT03448978	Autologous CD8+ T-cells Expressing an Anti-BCMA CAR in Patients With Myeloma	Completed	Multiple Myeloma	Biological: Descartes-08|Drug: Fludarabine|Drug: Cyclophosphamide	Incidence (number) of Treatment-Emergent Adverse Events [Safety and Tolerability]|Treatment response	Phase 1|Phase 2	https://ClinicalTrials.gov/show/NCT03448978
39	NCT04271410	CD19+Targeted CAR-T Cell Therapy for Relapsed/Refractory CD19+ B Cell Leukemia and Lymphoma	Recruiting	Leukemia|Lymphoma, Large B-Cell, Diffuse|Leukemia, B-cell|Lymphoma, B-Cell|Leukemia, Lymphocytic, Chronic, B-Cell	Biological: CD19 CAR-T cells	Adverse events that related to treatment|The response rate of CD19 CAR-T treatment in patients with relapse/refractory B Cell Leukemia and Lymphoma that treatment by CD19 CAR-T cells therapy|Rate of CD19 CAR-T cells in bone marrow and peripheral blood|Quantity of CD19 CAR copies in bone marrow and peripheral blood|Cellular kinetics of CD19 positive cells in bone marrow|Duration of Response (DOR) …	Phase 1|Phase 2	https://ClinicalTrials.gov/show/NCT04271410
40	NCT05326243	Phase 1/2 Study of CD19 Chimeric Antigen Receptor T-cell (CD19 CAR-T) for Relapsed or Refractory B-cell Lymphoma	Recruiting	Diffuse Large B Cell Lymphoma|Primary Mediastinal Large B Cell Lymphoma|Large B-cell Lymphoma|Follicular Lymphoma Grade 3A|Follicular Lymphoma Grade 3B	Biological: CD19-targeted chimeric antigen receptor T-cell	Phase 1: Dose-limiting toxicities|Phase 2: best overall response (BOR)|Phase 1 and Phase 2: Treatment-related adverse events|Phase 1 and Phase 2: Best overall response (BOR)|Phase 1 and Phase 2: Median duration of response (mDOR)|Phase 1 and Phase 2: Progression-free survival (PFS)|Phase 1 and Phase 2: Overall survival (OS)|Phase 1 and Phase 2: the health-related quality of life (HRQoL)	Phase 1|Phase 2	https://ClinicalTrials.gov/show/NCT05326243
41	NCT04499339	A Phase I/IIa Clinical Trial to Assess Feasibility, Safety and Antitumor Activity of Autologous SLAMF7 CAR-T Cells in Multiple Myeloma	Recruiting	Multiple Myeloma	Drug: SLAMF7 CAR-T	Safety determination of the treatment with SLAMF7 CAR-T in phase I|Determination of the maximum tolerated dose (MTD) and the recommended phase IIa dose of SLAMF7 CAR-T in patients with MM|Safety determination of the treatment with SLAMF7 CAR-T in phases I and IIa|Evaluation of the efficacy, defined as overall response rate (ORR) after treatment with SLAMF7 CAR-T in patients with MM	Phase 1|Phase 2	https://ClinicalTrials.gov/show/NCT04499339
42	NCT05169489	A Study of bbT369 in Relapsed and/or Refractory B Cell Non-Hodgkin's Lymphoma (NHL)	Recruiting	Diffuse Large B Cell Lymphoma (DLBCL)	Biological: bbT369	Phase 1: Incidence of safety events including: adverse events (AEs), adverse events of special interest (AESIs), and dose limiting toxicities (DLTs)|Phase 1: Rates of disease-specific response criteria including complete response rate(CRR), partial response rate(PRR), stable disease rate(SDR), and progressive disease rate(PDR) according to the Lugano 2014 response criteria as assessed by Investig…	Phase 1|Phase 2	https://ClinicalTrials.gov/show/NCT05169489
43	NCT04714827	Targeting CD19 and BCMA CAR-T Cells Immunotherapy in Patients With Relapsed or Refractory Multiple Myeloma	Recruiting	Multiple Myeloma	Biological: CD19-CD22 CAR-T cells	DLT|ORR|Incidence of various types of adverse recation|PFS|DOR|OS|Cmax|Tmax|AUC（0-720d）|Concentration of IL2 level|Concentration of IL6 level|Concentration of IL10 level|Concentration of TNF-α level|Concentration of IFN-γ level	Phase 1|Phase 2	https://ClinicalTrials.gov/show/NCT04714827
44	NCT04257578	Acalabrutinib and Anti-CD19 CAR T-cell Therapy for the Treatment of B-cell Lymphoma	Recruiting	B-Cell Non-Hodgkin Lymphoma|Diffuse Large B-Cell Lymphoma, Not Otherwise Specified|High Grade B-Cell Lymphoma|Primary Mediastinal (Thymic) Large B-Cell Lymphoma|Transformed Follicular Lymphoma to Diffuse Large B-Cell Lymphoma|Grade 1 Follicular Lymphoma|Grade 2 Follicular Lymphoma|Grade 3a Follicular Lymphoma	Drug: Acalabrutinib|Biological: Axicabtagene Ciloleucel	Incidence of adverse events|Complete response rate following chimeric antigen receptor T-cells therapy (CART)|Overall survival|Progression-free survival|Response rate	Phase 1|Phase 2	https://ClinicalTrials.gov/show/NCT04257578
45	NCT05489991	A Study of TmPSMA-02 Chimeric Antigen Receptor (CAR) T-cells in Patients With Metastatic Castration Resistant Prostate Cancer (mCRPC)	Active, not recruiting	Metastatic Castration-resistant Prostate Cancer	Biological: TmPSMA-02	Phase 1: To evaluate the safety of TmPSMA-02 in adult patients with mCRPC|Phase 1: To identify the recommended Phase 2 dose of TmPSMA-02 administered in combination with LD chemotherapy|Phase 2: To evaluate the objective response rate (ORR) per Response Evaluation Criteria In Solid Tumors (RECIST) v1.1|Phase 1: To evaluate the preliminary antitumor activity of TmPSMA-02 according to RECIST v1.1 a…	Phase 1|Phase 2	https://ClinicalTrials.gov/show/NCT05489991
46	NCT03919240	CAR-T Cell Therapy Targeting to CD19 for R/R ALL	Recruiting	Acute Lymphoblastic Leukemia With Failed Remission	Biological: CAR T-cell therapy	Complete remission|Minimal residual disease response|Cytokine release syndrome|Overall survival|Leukemia-free survival|Cumulative incidence of relapse	Phase 1|Phase 2	https://ClinicalTrials.gov/show/NCT03919240
47	NCT05654038	A Study of Universal CD19-Targeted UCAR-NK Cells Combined With HSCT for B Cell Hematologic Malignancies	Recruiting	B-Cell Lymphoblastic Leukemia/Lymphoma	Biological: Anti-CD19 UCAR-NK cells	Incidence of adverse events(AE) after infusion|Granulocyte implantation time|Platelet implantation time|Red blood cell implantation time|Duration of remission (DOR)|Disease control rate (DCR)|Overall survival (OS)|Progression-free survival (PFS)	Phase 1|Phase 2	https://ClinicalTrials.gov/show/NCT05654038
48	NCT03638206	Autologous CAR-T/TCR-T Cell Immunotherapy for Malignancies	Recruiting	B-cell Acute Lymphoblastic Leukemia|Lymphoma|Myeloid Leukemia|Multiple Myeloma|Hepatoma|Gastric Cancer|Pancreatic Cancer|Mesothelioma|Colorectal Cancer|Esophagus Cancer|Lung Cancer|Glioma|Melanoma|Synovial Sarcoma|Ovarian Cancer|Renal Carcinoma	Biological: CAR-T cell immunotherapy	Number of Participants With Adverse Events evaluated with NCI CTC AE, version 4.0|Clinical response|CAR-T cells testing	Phase 1|Phase 2	https://ClinicalTrials.gov/show/NCT03638206
49	NCT03275493	Humanized CD19 CAR-T Cells With CRS Suppression Technology for r/r CD19+ Acute Lymphoblastic Leukemia	Recruiting	Acute Lymphoblastic Leukemia|CD19 Positive|Relapse|Refractory	Biological: Humanized CD19 CAR-T cells|Biological: Humanized CD19 CAR-T cells with CRS suppression technology	Incidence of severe CRS|Overall response of humanized CD19 CAR-T cells treatment who achieve morphology complete remission(CR) and MRD negativity.	Phase 1|Phase 2	https://ClinicalTrials.gov/show/NCT03275493
50	NCT05150522	B Cell Maturation Antigen Targeted CAR-T Cells in Treatment With Relapsed and Refractory Multiple Myeloma	Recruiting	Multiple Myeloma|Relapse Multiple Myeloma|Refractory Multiple Myeloma	Biological: BCMA CAR-T cells	PFS|OS	Phase 1|Phase 2	https://ClinicalTrials.gov/show/NCT05150522
51	NCT02349698	A Clinical Research of CAR T Cells Targeting CD19 Positive Malignant B-cell Derived Leukemia and Lymphoma	Recruiting	Leukemia|Lymphoma	Biological: Chimeric Antigen Receptor Modified T cells Targeting CD19	Adverse events of each patient.|Survival time of Anti-CD19 CAR T cells in vivo.|Efficacy of anti-CD19 CAR T cells assessed by the ability of CAR T cells to kill leukemia/lymphoma cells|Maximum tolerated dose (MTD) of CD19 targeted CAR T cells.	Phase 1|Phase 2	https://ClinicalTrials.gov/show/NCT02349698
52	NCT03916679	MESO-CAR T Cells Therapy for Relapsed and Refractory Epithelial Ovarian Cancer	Recruiting	Ovarian Cancer	Biological: anti-MESO CAR-T cells	Safety measured by occurrence of study related adverse effects defined by NCI CTCAE 4.0|Overall complete remission rate defined by the standard response criteria for malignant lymphoma for each arm|Progress Free Survival (PFS) after administration|Duration of CAR-positive T cells in circulation|Detection of PD1 antibody in serum	Phase 1|Phase 2	https://ClinicalTrials.gov/show/NCT03916679
53	NCT04010877	Multiple CAR-T Cell Therapy Targeting AML	Recruiting	Acute Myeloid Leukemia	Biological: CLL-1, CD33 and/or CD123-specific CAR gene-engineered T cells	Safety of infusion|Clinical response	Phase 1|Phase 2	https://ClinicalTrials.gov/show/NCT04010877
54	NCT05243212	Study of CAR-BCMA, a Chimeric Antigen Receptor T Cell (CAR-T) Therapy Directed Against BCMA in Subjects With Multiple Myeloma	Recruiting	Multiple Myeloma|Relapse Multiple Myeloma	Biological: CAR-BCMA	Overall response rate|CAR BCMA related toxicity|progression free survival|overalll free survival	Phase 1|Phase 2	https://ClinicalTrials.gov/show/NCT05243212
55	NCT04581473	Study to Evaluate the Efficacy, Safety and Pharmacokinetics of CT041 Autologous CAR T-cell Injection	Recruiting	Gastric Adenocarcinoma|Pancreatic Cancer|Gastroesophageal Junction Adenocarcinoma	Drug: CT041 autologous CAR T-cell injection|Drug: Physician's Choice（Paclitaxel or Irinotecan or Apatinib or Anti-PD-1 antibody）	Phase Ib: Incidence of Treatment Related adverse events (AEs)|Phase Ib: Identification of Maximum Tolerated Dose (MTD)|Phase II: Progression-free survival (PFS), as assessed by IRC, of CT041 autologous CAR T-cell injection versus Physician's Choice|Phase Ib: Objective Response Rate (ORR), as assessed by Investigators|Phase Ib: Progression-free survival (PFS), as assessed by Investigators|Phase Ib…	Phase 1|Phase 2	https://ClinicalTrials.gov/show/NCT04581473
56	NCT03056339	Umbilical & Cord Blood (CB) Derived CAR-Engineered NK Cells for B Lymphoid Malignancies	Active, not recruiting	B-Lymphoid Malignancies|Acute Lymphocytic Leukemia|Chronic Lymphocytic Leukemia|Non-hodgkin Lymphoma	Drug: Fludarabine|Drug: Cyclophosphamide|Drug: Mesna|Biological: iC9/CAR.19/IL15-Transduced CB-NK Cells|Drug: AP1903	Optimal NK Cell Dose Level of Chimeric Antigen Receptors (CAR).CD19-CD28-zeta-2A-iCasp9-IL15-Transduced Cord Blood Natural Killer (CB-NK) Cells in Patients with Relapsed/Refractory CD19+ B Lymphoid Malignancies|Toxicity of Chimeric Antigen Receptors (CAR).CD19-CD28-zeta-2A-iCasp9-IL15-Transduced Cord Blood Natural Liller (CB-NK) Cells in Patients with Relapsed/Refractory CD19+ B Lymphoid Malignan…	Phase 1|Phase 2	https://ClinicalTrials.gov/show/NCT03056339
57	NCT04648046	CAR-T Cells for HIV Infection	Recruiting	HIV Infections	Drug: Cyclophosphamide|Biological: LVgp120duoCAR-T cells, low dose|Biological: LVgp120duoCAR-T cells, high dose|Other: Analytic Treatment Interruption	Number of participants reporting a new Grade 3 or greater adverse event that is definitely, probably, or possibly related to study treatment within 1 year of product administration.|Number of participants achieving post-treatment control within 36 weeks of product administration.|Persistence of LVgp120duoCAR-T cells in blood during therapy|Persistence of LVgp120duoCAR-T cells in tissues during th…	Phase 1|Phase 2	https://ClinicalTrials.gov/show/NCT04648046
58	NCT03548207	A Study of JNJ-68284528, a Chimeric Antigen Receptor T Cell (CAR-T) Therapy Directed Against B-Cell Maturation Antigen (BCMA) in Participants With Relapsed or Refractory Multiple Myeloma	Completed	Multiple Myeloma	Biological: JNJ-68284528	Phase 1b: Number of Participants with Adverse Events|Phase 1b: Number of Participants with Adverse Events by Severity|Phase 2: Overall Response Rate (ORR)|Phase 2: Number of Participants with Adverse Events|Levels of B-Cell Maturation Antigen (BCMA) Expressing Cells and Soluble BCMA|Systemic Cytokine Concentrations|Levels of CAR-T Cells|Level of JNJ-68284528 T Cell Expansion (proliferation), and …	Phase 1|Phase 2	https://ClinicalTrials.gov/show/NCT03548207
59	NCT05164042	Allogeneic CD19 CAR-T Cells for the Treatment of Relapsed/Refractory B-cell Acute Lymphoblastic Leukemia	Recruiting	Relapse Leukemia|Refractory Leukemia	Biological: Allogeneic CD19 CAR-T cells	CRR|OS	Phase 1|Phase 2	https://ClinicalTrials.gov/show/NCT05164042
60	NCT04762485	Humanized CD7 CAR T-cell Therapy for r/r CD7+ Acute Leukemia	Recruiting	T Lymphoblastic Leukemia/Lymphoma|Mixed Phenotype Acute Leukemia|Acute Myeloid Leukemia	Biological: Humanized CD7 CAR-T cells	Number of Adverse Events|Overall response rate (ORR)|Cumulative incidence of relapse(CIR)|the duration of CAR T-cells in vivo	Phase 1|Phase 2	https://ClinicalTrials.gov/show/NCT04762485
61	NCT03373071	Anti-CD19 CAR T Cells in Pediatric Patients Affected by Relapsed/Refractory CD19+ ALL and NHL	Active, not recruiting	CD19-ALL|CD19-LNH	Biological: CD19-CAR T cell	Phase I - Identification of the dose limiting toxicity (DLT)|Phase II - Efficacy|Overall Response Rate (ORR)|In vivo persistence/expansion of infused CAR T cell|Function of infused CAR T cell|Cytokine profiling|Disease Outcome|Overall Survival|Disease-free survival|Elimination of CAR T cell in case of toxicity	Phase 1|Phase 2	https://ClinicalTrials.gov/show/NCT03373071
62	NCT05023707	Anti-FLT3 CAR T-cell Therapy in FLT3 Positive Relapsed/Refractory Acute Myeloid Leukemia	Recruiting	Acute Myeloid Leukemia	Biological: anti-FLT3 CAR-T	Number of Adverse Events|Overall response rate (ORR)|Event-free survival (EFS)|Cumulative incidence of relapse(CIR)	Phase 1|Phase 2	https://ClinicalTrials.gov/show/NCT05023707
63	NCT05338931	Safety, Tolerability, and Efficacy of AT101 in Patients With Relapsed or Refractory B-cell Non-Hodgkin's Lymphoma	Recruiting	B-cell Non Hodgkin Lymphoma	Drug: AT101(Anti-CD19 Chimeric Antigen Receptor T cell)	Determine the maximum tolerant dose (MTD) and Recommended Phase 2 Dose (RP2D)|Overall response rate (ORR) by Independent assessment|Overall response rate (ORR) by Investigator assessment|Duration of overall response (DOR)|Overall survival(OS)|Progression free survival (PFS)|Time to response (TTR)|Event free survival (EFS)|Incidence of adverse Event|Peak concentration (Cmax) of AT101|Area under th…	Phase 1|Phase 2	https://ClinicalTrials.gov/show/NCT05338931
64	NCT03356782	Safety and Efficacy Evaluation of 4th Generation Safety-engineered CAR T Cells Targeting Sarcomas	Recruiting	Sarcoma|Osteoid Sarcoma|Ewing Sarcoma	Biological: Sarcoma-specific CAR-T cells	Safety of CART cells in patients using CTCAE version 4.0 standard to evaluate the level of adverse events|Persistence and proliferation of CART cells in patients	Phase 1|Phase 2	https://ClinicalTrials.gov/show/NCT03356782
65	NCT03262298	Anti-CD22 CAR-T Cell Therapy Targeting B Cell Malignancies	Recruiting	Leukemia|Lymphoma	Biological: Anti-CD22-CAR-transduced T cells	Incidence of adverse events related to treatment as assessed by NCI CTCAE version 4.03|Overall Complete Remission Rate (ORR)|Disease response(CR, CRi)|CART cells persistence in vivo	Phase 1|Phase 2	https://ClinicalTrials.gov/show/NCT03262298
66	NCT05554939	Allogenic CD19-targeting CAR-γδT Cell Therapy in r/r NHL	Recruiting	Non Hodgkin's Lymphoma	Biological: Allogenic CD19-CAR-γδT cell|Drug: Fludarabine|Drug: Cyclophosphamide	Phase 1: Incidence of Adverse Events (AEs)|Phase 1: Incidence of Dose-Limiting Toxicities (DLTs)|Phase 1: Maximum tolerated dose (MTD)|Phase 1: Recommended phase 2 dose (RP2D)|Phase 2: Best objective Response Rate|Phase 2: Overall Survival (OS)|Phase 2: Progression Free Survival (PFS)|Phase 2: Time to response (TTR)|Phase 2: Duration of Response (DOR)|Pharmacokinetics: Number and copy number of C…	Phase 1|Phase 2	https://ClinicalTrials.gov/show/NCT05554939
67	NCT04272151	Safety and Efficacy of BCMA-Targeted CAR-T Therapy for Relapsed/Refractory Multiple Myeloma	Recruiting	Multiple Myeloma|Multiple Myeloma in Relapse|Neoplasm, Plasma Cell	Biological: BCMA CAR-T cells	Adverse events that related to treatment|The response rate of BCMA CAR-T treatment in patients with relapse/refractory Multiple Myeloma that treatment by BCMA CAR-T cells therapy|Rate of BCMA CAR-T cells in bone marrow and peripheral blood|Quantity of BCMA CAR copies in bone marrow and peripheral blood|Quantity of clonal plasma cells in bone marrow|Levels of IL-6 in Serum|Duration of Response (DO…	Phase 1|Phase 2	https://ClinicalTrials.gov/show/NCT04272151
68	NCT03373097	Anti-GD2 CAR T Cells in Pediatric Patients Affected by High Risk and/or Relapsed/Refractory Neuroblastoma or Other GD2-positive Solid Tumors	Recruiting	Neuroblastoma|Neuroblastoma Recurrent|GD2-positive Solid Tumors|Osteosarcoma|Ewing Sarcoma|Sarcoma	Biological: GD2-CART01	Phase I - Identification of the dose limiting toxicity (DLT)|Phase II - Antitumor effect|In vivo persistence/expansion of infused CAR T cell|Serum cytokine profiling|Time To Progression (TTP)|Event-Free Survival (EFS)|Overall Survival (OS)|Disease outcome according to INRC vs irRC|Elimination of CAR T cell through iC9 in case of toxicity	Phase 1|Phase 2	https://ClinicalTrials.gov/show/NCT03373097
69	NCT04835519	Phase I/II Study of Enhanced CD33 CAR T Cells in Subjects With Relapsed or Refractory Acute Myeloid Leukemia	Recruiting	Acute Myeloid Leukemia|Relapse Leukemia|Refractory Acute Myeloid Leukemia	Biological: chimeric antigen receptor T cell	Incidence and type of dose-limiting toxicity (DLT)|Incidence and severity of adverse events (AE)|CR (complete remission) rate and CRi (complete remission with incomplete blood count recovery) rate to the CAR-T treatment|CR rate and CRi rate to the CAR-T treatment	Phase 1|Phase 2	https://ClinicalTrials.gov/show/NCT04835519
70	NCT05459870	CAR-T Cells Targeting Autoimmune Diseases	Recruiting	Autoimmune Diseases	Biological: 4SCAR T cells	Safety of 4SCAR T cells in patients with autoimmune diseases|B cell and immunoglobulin suppression activity of 4SCAR T cells in patients with autoimmune diseases	Phase 1|Phase 2	https://ClinicalTrials.gov/show/NCT05459870
71	NCT05438368	GD2/CD70 Bi-specific CAR-T Cell Therapy	Recruiting	Cancer Disease	Biological: bi-4SCAR GD2/CD70 T cells	Number of patients with adverse events.|Anti-tumor effects|The expansion of bi-4SCAR GD2/CD70 T cells|The persistence of bi-4SCAR GD2/CD70 T cells|Survival time of the patients	Phase 1|Phase 2	https://ClinicalTrials.gov/show/NCT05438368
72	NCT05437328	GD2/CD56 Bi-specific CAR-T Cell Therapy	Recruiting	Malignant Disease	Biological: bi-4SCAR GD2/CD56 T cells	Number of patients with adverse events.|Anti-tumor effects|The expansion of bi-4SCAR GD2/CD56 T cells|The persistence of bi-4SCAR GD2/CD56 T cells|Survival time of the patients	Phase 1|Phase 2	https://ClinicalTrials.gov/show/NCT05437328
73	NCT05437341	PSMA/CD70 Bi-specific CAR-T Cell Therapy	Recruiting	Cancer Disease	Biological: bi-4SCAR PSMA/CD70 T cells	Number of patients with adverse events.|Tumor remission response evaluation|The expansion of bi-4SCAR PSMA/CD70 T cells|The persistence of bi-4SCAR PSMA/CD70 T cells|Survival time of the patients	Phase 1|Phase 2	https://ClinicalTrials.gov/show/NCT05437341
74	NCT03938987	Anti-CD19, Dual Co-stimulatory (4-1BB, CD3ζ) Chimeric Antigen Receptor T-cells in Patients With Relapsed/Refractory Aggressive Lymphoma or Acute Lymphoblastic Leukemia (ALL)	Recruiting	Relapsed Non Hodgkin Lymphoma|Relapsed Adult ALL|Relapsed Pediatric ALL	Biological: autologous CD19-directed chimeric antigen receptor (CAR) T-cells	Number and type of treatment-related adverse events.|Number of dose limiting toxicities of anti-CD19 CAR T-cells|Maximum concentration (Cmax).|Time to maximum concentration (Tmax).|Area-Under-the-Concentration-vs-time curve (AUC) in peripheral blood and/or bone marrow.|Overall objective response rate (ORR: proportion of patients with confirmed responses of complete [CR] or partial [PR])	Phase 1|Phase 2	https://ClinicalTrials.gov/show/NCT03938987
75	NCT01454596	CAR T Cell Receptor Immunotherapy Targeting EGFRvIII for Patients With Malignant Gliomas Expressing EGFRvIII	Completed	Malignant Glioma|Glioblastoma|Brain Cancer|Gliosarcoma	Biological: Epidermal growth factor receptor(EGFRv)III Chimeric antigen receptor (CAR) transduced PBL|Drug: Aldesleukin|Drug: Fludarabine|Drug: Cyclophosphamide	Number of Treatment Related Adverse Events|Progression Free Survival|Number of Patients With an Objective Response|Circulating Chimeric Antigen Receptor (CAR+) Cells in Peripheral Blood at 1 Month Post Treatment|Number of Participants With Serious and Non-serious Adverse Events Assessed by the Common Terminology Criteria in Adverse Events (CTCAE v4.0)	Phase 1|Phase 2	https://ClinicalTrials.gov/show/NCT01454596
76	NCT03312205	CAR-T Cells for Relapsed or Refractory Haematopoietic and Lymphoid Malignancies	Recruiting	Leukemia|Lymphoma|Multiple Myeloma of Bone (Diagnosis)	Biological: Autologous CAR-T cells	Tumor load|CAR-T cell persistence	Phase 1|Phase 2	https://ClinicalTrials.gov/show/NCT03312205
77	NCT05437315	GD2/PSMA Bi-specific CAR-T Cell Therapy	Recruiting	Solid Tumor	Biological: bi-4SCAR GD2/PSMA T cells	Number of patients with adverse events.|Anti-tumor effects|The persistence of bi-4SCAR GD2/PSMA T cells|The expansion bi-4SCAR GD2/PSMA T cells|Survival time of the patients	Phase 1|Phase 2	https://ClinicalTrials.gov/show/NCT05437315
78	NCT04781634	a Clinical Research of CD19 and CD22 Targeted Prime CAR-T Cell in Relapsed/Refractory B-ALL	Recruiting	B-ALL	Biological: CD19 and CD22 targeted prime CAR-T cells	Adverse events that related to treatment|The response rate of CD19 and CD22 prime CAR-T treatment in patients with relapse/refractory B-ALL|Rate of prime CAR-T cells in bone marrow|Rate of prime CAR-T cells in peripheral blood|Quantity of prime CAR copies in bone marrow|Quantity of prime CAR copies in peripheral blood|Rate of CD19 and CD22 positive cells in Bone marrow|Levels of IL-6 in Serum|Lev…	Phase 1|Phase 2	https://ClinicalTrials.gov/show/NCT04781634
79	NCT03590574	Phase I/II Study Evaluating AUTO4 in Patients With TRBC1 Positive T Cell Lymphoma	Recruiting	T Cell Non-Hodgkin Lymphoma|Peripheral T-Cell Lymphoma, Not Otherwise Specified|Angioimmunoblastic T-cell Lymphoma|Anaplastic Large Cell Lymphoma	Biological: AUTO4	Phase I: Safety (Frequency and severity of adverse events and serious AEs) and confirmation of Phase II dose and schedule.|Phase II: Objective Response (CR + PR) Rate post AUTO4 infusion.|Assess overall safety and tolerability in terms of frequency and severity of all AEs and SAEs and incidence and severity of opportunistic infections following AUTO4 infusion.|Feasibility of generating AUTO4: Num…	Phase 1|Phase 2	https://ClinicalTrials.gov/show/NCT03590574
80	NCT04790747	Sequential Radiotherapy With CAR-T Cells in the Treatment of Relapsed and Refractory Hematological Malignancies With Extramedullary Lesions	Recruiting	Hematological Malignancies	Drug: CAR-T cells	Dose-limiting toxicity (DLT)|Incidence of treatment-emergent adverse events (TEAEs)|Complete Remission Rate|Overall survival (OS)|Disease-free survival (DFS)|Quality of life	Phase 1|Phase 2	https://ClinicalTrials.gov/show/NCT04790747
81	NCT01475058	CD19 CAR T Cells for B Cell Malignancies After Allogeneic Transplant	Completed	Philadelphia Chromosome Negative Adult Precursor Acute Lymphoblastic Leukemia|Philadelphia Chromosome Positive Adult Precursor Acute Lymphoblastic Leukemia|Recurrent Adult Acute Lymphoblastic Leukemia|Recurrent Adult Diffuse Large Cell Lymphoma|Recurrent Adult Immunoblastic Large Cell Lymphoma|Recurrent Mantle Cell Lymphoma|Refractory Chronic Lymphocytic Leukemia	Biological: allogeneic cytomegalovirus-specific cytotoxic T lymphocytes	Safety and toxicity assessment of study treatment|Feasibility assessment of study treatment|Anti-tumor efficacy and duration of persistence, migration, and function of adoptively transferred bi-specific effector cells	Phase 1|Phase 2	https://ClinicalTrials.gov/show/NCT01475058
82	NCT05521802	A Study of C-CAR088 in Patients With Relapsed or Refractory Multiple Myeloma	Recruiting	Multiple Myeloma	Biological: B-cell maturation antigen (BCMA) directed chimeric antigen receptor (CAR)-T cell	[phase Ib] Incidence and severity of Adverse Events|[phase II] Overall response rate (ORR) at 3 months after C-CAR088 infusion|Overall response rate (ORR)|[phase Ib] Overall response rate (ORR) at 3 months after C-CAR088 infusion|Duration of response (DOR)|Time to response (TTR)|Progression-free survival (PFS)|Overall survival (OS)|Minimal residual disease (MRD) negativity rate|[phase II] Inciden…	Phase 1|Phase 2	https://ClinicalTrials.gov/show/NCT05521802
83	NCT03277729	A Phase I/II Study to Evaluate the Safety of Cellular Immunotherapy Using Autologous T Cells Engineered to Express a CD20-Specific Chimeric Antigen Receptor for Patients With Relapsed or Refractory B Cell Non-Hodgkin Lymphomas	Recruiting	Recurrent B-Cell Non-Hodgkin Lymphoma|Recurrent Chronic Lymphocytic Leukemia|Recurrent Diffuse Large B-Cell Lymphoma|Recurrent Follicular Lymphoma|Recurrent Lymphoplasmacytic Lymphoma|Recurrent Mantle Cell Lymphoma|Recurrent Marginal Zone Lymphoma|Refractory B-Cell Non-Hodgkin Lymphoma|Refractory Diffuse Large B-Cell Lymphoma|Refractory Follicular Lymphoma|Refractory Lymphoplasmacytic Lymphoma|Re…	Biological: Chimeric Antigen Receptor T-Cell Therapy|Drug: Cyclophosphamide|Other: Laboratory Biomarker Analysis|Procedure: Leukapheresis|Drug: Fludarabine Phosphate	Dose-limiting toxicity|Complete remission|Progression-free survival (PFS)|Overall survival (OS)|Incidence of adverse events	Phase 1|Phase 2	https://ClinicalTrials.gov/show/NCT03277729
84	NCT03097770	Treatment of Relapsed and/or Chemotherapy Refractory B-cell Malignancy by Tandem CAR T Cells Targeting CD19 and CD20	Completed	Hematopoietic/Lymphoid Cancer|Adult Acute Lymphoblastic Leukemia in Remission|B-cell Adult Acute Lymphoblastic Leukemia|B-cell Chronic Lymphocytic Leukemia|Prolymphocytic Leukemia|Recurrent Adult Diffuse Large Cell Lymphoma|Recurrent Grade 1 Follicular Lymphoma|Recurrent Grade 2 Follicular Lymphoma|Recurrent Grade 3 Follicular Lymphoma|Recurrent Mantle Cell Lymphoma|Refractory Chronic Lymphocytic…	Biological: anti-CD19/20-CAR vector-transduced T cells	Occurrence of study related adverse events|Anti-tumor responses to tanCART19/20 cell infusions	Phase 1|Phase 2	https://ClinicalTrials.gov/show/NCT03097770
85	NCT03941626	Autologous CAR-T/TCR-T Cell Immunotherapy for Solid Malignancies	Recruiting	Esophagus Cancer|Hepatoma|Glioma|Gastric Cancer	Biological: CAR-T/TCR-T cells immunotherapy	Number of Participants With Adverse Events evaluated with NCI CTC AE, version 4.0|Clinical response	Phase 1|Phase 2	https://ClinicalTrials.gov/show/NCT03941626
86	NCT04846439	Sequential Infusion of CD19 and BCMA CAR-T Cells to Improve PTR in Patients With AL	Recruiting	Platelet Transfusion Refractoriness|Acute Leukemia in Remission	Biological: CAR-T infusion	Number of Subjects With Sustained Platelet Transfusion Responsiveness|Adverse events after sequential infusion of CAR-T|B lymphocytes/plasma cell clearance|Amplification,distribution and persistence of CAR T-cells in vivo|Alloimmune antibodies(include HLA and HPA) in PB after sequential transfusion	Phase 1|Phase 2	https://ClinicalTrials.gov/show/NCT04846439
87	NCT04265963	CD123-Targeted CAR-T Cell Therapy for Relapsed/Refractory Acute Myeloid Leukemia	Recruiting	Leukemia|Leukemia, Myeloid|Leukemia, Myeloid, Acute	Biological: CD123 CAR-T cells	Adverse events that related to treatment|The response rate of CD123 CAR-T treatment in patients with relapse/refractory AML that treatment by CD123 CAR-T cells therapy|Cellular kinetics of CD123 CAR-T in Blood|Cellular kinetics of CD123 CAR-T in Bone marrow|Cellular kinetics of CD123 positive cells in Bone marrow|Duration of Response (DOR) of CD123 CAR-T treatment in patients with refractory/rela…	Phase 1|Phase 2	https://ClinicalTrials.gov/show/NCT04265963
88	NCT05381662	CD19 Chimeric Antigen Receptors and CD19 Positive Feeder T Cells as a Leukemia Consolidation Treatment	Recruiting	Acute Lymphoblastic Leukemia in Remission	Biological: CD19 CAR-T cells and CD19 positive feeder T cells	Incidence of severe CRS	Phase 1|Phase 2	https://ClinicalTrials.gov/show/NCT05381662
89	NCT05632380	ASCT in Combination With C-CAR088 for Treating Patients With Ultra High-risk Multiple Myeloma (MM)	Recruiting	Multiple Myeloma	Procedure: Autologous hematopoietic stem cell transplantation|Biological: C-CAR088	Incidence rate and severity of adverse events (AE)|Progression free survival (PFS)|MRD negativity rate|Overall response rate (ORR)|Duration of response (DOR)|Time to response (TTR)|Overall Survival (OS)|Cmax (maximal plasma concentration)|Tmax (Time to reach the maximal plasma conceration)|AUC0-28d (area under the curve from day 0-day 28)|Tlast (Time of last measurable observed concentration)	Phase 1|Phase 2	https://ClinicalTrials.gov/show/NCT05632380
90	NCT04884984	Anti-CLL1 CAR T-cell Therapy in CLL1 Positive Relapsed/Refractory Acute Myeloid Leukemia (AML)	Recruiting	Acute Myeloid Leukemia	Biological: anti-CLL1 CART	Number of Adverse Events|Overall response rate (ORR)|overall survival (OS)|Event-free survival (EFS)|Cumulative incidence of relapse(CIR)	Phase 1|Phase 2	https://ClinicalTrials.gov/show/NCT04884984
91	NCT03173417	Safety and Efficacy Evaluation of IM19 CAR-T Cells (IM19CAR-T)	Completed	Leukemia	Biological: IM19 CAR-T|Drug: fludarabine and cyclophosphamide	Occurrence of study related adverse events|Overall response rate	Phase 1|Phase 2	https://ClinicalTrials.gov/show/NCT03173417
92	NCT05488132	Administration of Anti-siglec-6 CAR-T Cell Therapy in Relapsed and Refractory Acute Myeloid Leukemia (rr/AML)	Recruiting	Acute Myeloid Leukemia Refractory|Acute Myeloid Leukemia, in Relapse	Drug: anti-siglec-6 CAR-T cell therapy	Dose-limiting toxicity（DLT）|MRD negative overall response rate (MRD- ORR)|Overall response rate (ORR)|Event-free survival (EFS)|Overall survival (OS)	Phase 1|Phase 2	https://ClinicalTrials.gov/show/NCT05488132
93	NCT04082910	Metoprolol Treatment for Cytokine Release Syndrome in Patients Treated With Chimeric Antigen Receptor T Cells	Recruiting	Solid Tumor|Hematological Malignancy	Drug: Metoprolol|Drug: metoprolol, infliximab, etanercept, tocilizumab and/or other agents	Safety and tolerability of metoprolol in patients treated by CAR T infusions.|Efficacy of metoprolol for CRS control|Efficacy of metoprolol for CRS precaution	Phase 1|Phase 2	https://ClinicalTrials.gov/show/NCT04082910
94	NCT02744287	Safety and Activity Study of PSCA-Targeted CAR-T Cells (BPX-601) in Subjects With Selected Advanced Solid Tumors	Recruiting	Metastatic Castration-resistant Prostate Cancer|Metastatic Prostate Cancer	Biological: BPX-601|Drug: Rimiducid	Dose Limiting Toxicity|Treatment emergent adverse events (AEs) and serious AEs (SAEs)|Maximum tolerated dose (MTD) and/or recommended phase 2 dose (RP2D)|Pharmacodynamics (PD) of BPX-601|Antitumor activity of BPX-601	Phase 1|Phase 2	https://ClinicalTrials.gov/show/NCT02744287
95	NCT05410717	CLDN6-CAR-NK Cell Therapy for Advanced Solid Tumors	Recruiting	Stage IV Ovarian Cancer|Testis Cancer, Refractory|Endometrial Cancer Recurrent|CAR NK	Biological: Claudin6 targeting CAR-NK cells	Safety by Common Terminology Criteria for Adverse Events (CTCAE) V5.0|Objective Response Rate (ORR)|Disease control rate (DCR)|Duration of response (DOR)	Phase 1|Phase 2	https://ClinicalTrials.gov/show/NCT05410717
96	NCT03971799	Study of Anti-CD33 Chimeric Antigen Receptor-Expressing T Cells (CD33CART) in Children and Young Adults With Relapsed/Refractory Acute Myeloid Leukemia	Recruiting	Acute Myelogenous Leukemia	Biological: CD33CART	Maximum tolerated dose|Morphologic remission|Feasibility of CD33CART manufacture|Feasibility of CD33CART infusion|Molecular remission|Cytokine release syndrome (CRS), sinusoidal occlusion syndrome (SOS), or other CD33CART related toxicities|Allogeneic hematopoietic stem cell transplantation|Overall survival|Progression free survival|Treatment related mortality|Post HCT time to engraftment	Phase 1|Phase 2	https://ClinicalTrials.gov/show/NCT03971799
97	NCT04817774	Safety & Tolerability Study of Chimeric Antigen Receptor T-Reg Cell Therapy in Living Donor Renal Transplant Recipients	Recruiting	Kidney Transplant Rejection|End Stage Renal Disease	Biological: TX200-TR101	Safety and Tolerability|Acute graft related outcomes|Long-term safety|Immunosuppression|Graft localization|Chronic graft related outcomes	Phase 1|Phase 2	https://ClinicalTrials.gov/show/NCT04817774
98	NCT05143151	CD276-targeted Chimeric Antigen Receptor T Cells in Treatment With Advanced Pancreatic Cancer	Recruiting	Advanced Pancreatic Carcinoma	Biological: CD276 CAR-T cells	Objective response rate (ORR)|Overall survival rate (OS)	Phase 1|Phase 2	https://ClinicalTrials.gov/show/NCT05143151
99	NCT04016129	CAR-T Immunotherapy Targeting CD19- ALL	Recruiting	B-cell Leukemia	Biological: 4SCAR-CD22/CD123/CD38/CD10/CD20/TSLPR	Safety of infusion|Anti-tumor activity of CART	Phase 1|Phase 2	https://ClinicalTrials.gov/show/NCT04016129
100	NCT04599556	Clinical Trial for the Safety and Efficacy of Anti-CD7 CAR-T Cell Therapy for Patients With Relapsed or Refractory CD7 Positive Hematological Malignancy	Recruiting	CD7+ Acute Leukemia|CD7+ Lymphoma	Biological: anti-CD7 CAR-T	Dose limiting toxicity|Treatment Emergent Adverse Event	Phase 1|Phase 2	https://ClinicalTrials.gov/show/NCT04599556
101	NCT05066646	A Phase 1/2 Study of a Fully Human BCMA-targeting CAR (CT103A) in Patients With Relapsed/Refractory Multiple Myeloma (FUMANBA-1)	Recruiting	Multiple Myeloma	Drug: CT103A	Phase 1: Incidence and Severity of Adverse Events|Phase 1: Laboratoty tests|Phase 1: Vital signs|Phase 1: Physical examination|Phase 2: Overall response rate (ORR) evaluated by an Independent Review Committee (IRC)|Overall response rate (ORR) evaluated by the investigators|Overall Survival (OS)|Duration of Response (DOR)|Progression-free Survival (PFS)|Time to Response (TTR)|Laboratoty tests|Vita…	Phase 1|Phase 2	https://ClinicalTrials.gov/show/NCT05066646
102	NCT03614858	CD19/CD22-targeted Chimeric Antigen Receptor Engineered T Cell (CART) in B-Cell Acute Lymphoblastic Leukemia.	Recruiting	Leukemia, B-cell	Biological: CART-19/22	Number of Adverse Events	Phase 1|Phase 2	https://ClinicalTrials.gov/show/NCT03614858
103	NCT02830724	Administering Peripheral Blood Lymphocytes Transduced With a CD70-Binding Chimeric Antigen Receptor to People With CD70 Expressing Cancers	Recruiting	Pancreatic Cancer|Renal Cell Cancer|Breast Cancer|Melanoma|Ovarian Cancer	Drug: Cyclophosphamide|Drug: Fludarabine|Drug: Aldesleukin|Biological: Anti-hCD70 CAR transduced PBL	Frequency and severity of treatment-related adverse events|Response rate	Phase 1|Phase 2	https://ClinicalTrials.gov/show/NCT02830724
104	NCT04429451	PSMA-specific CAR-T Cell Therapy	Recruiting	PSMA Positive Tumors or Tumor Tissues	Biological: 4SCAR-PSMA T cells	Number of patients with adverse events.|Anti-tumor effects|The expansion and persistence of 4SCAR-PSMA T cells|Survival time of the patients	Phase 1|Phase 2	https://ClinicalTrials.gov/show/NCT04429451
105	NCT03676504	Treatment of Patients With Relapsed or Refractory CD19+ Lymphoid Disease With T Cells Expressing a Third-generation CAR	Recruiting	Acute Lymphoblastic Leukemia, Adult|Acute Lymphoblastic Leukemia, Pediatric|Chronic Lymphocytic Leukemia|Diffuse Large B Cell Lymphoma|Follicular Lymphoma|Mantle Cell Lymphoma	Biological: CD19.CAR T Cells|Drug: Fludarabine|Drug: Cyclophosphamide	Safety of CD19.CAR T cell administration assessing grade and frequency of toxicities including cytokine release syndrome (CRS) and neurotoxicity according to Common Toxicity Criteria for Adverse Events (CTCAE)|Feasibility of CD19.CAR T cell manufacturing assessing the number of transduced T cells	Phase 1|Phase 2	https://ClinicalTrials.gov/show/NCT03676504
106	NCT04544592	UCD19 CarT in Treatment of Pediatric B-ALL and B-NHL	Recruiting	B-cell Acute Lymphoblastic Leukemia|B-cell Non Hodgkin Lymphoma	Drug: CD19CAR-CD3Zeta-4-1BB-Expressing Autologous T-Lymphocyte Cells	Dose limiting toxicities|Overall Survival|Time to Transplant|Relapse|Non-Relapse Mortality	Phase 1|Phase 2	https://ClinicalTrials.gov/show/NCT04544592
107	NCT04351022	CD38-targeted Chimeric Antigen Receptor T Cell (CART) in Relapesd or Refractory Acute Myeloid Leukemia	Recruiting	Acute Myeloid Leukemia	Biological: CART-38	Number of Adverse Events|Overall response rate (ORR)|Event-free survival (EFS)|Cumulative incidence of relapse(CIR)	Phase 1|Phase 2	https://ClinicalTrials.gov/show/NCT04351022
108	NCT03975907	Clinical Trial to Evaluate CT053 in Patients With Relapsed and/or Refractory Multiple Myeloma (LUMMICAR STUDY 1)	Active, not recruiting	Multiple Myeloma	Biological: CAR-BCMA T Cells	Phase 1, Safety and tolerability: dose limiting toxicity|Phase 2, efficacy of CT053 CAR-BCMA T cells: overall response rate|Additional efficacy evaluation after 12 weeks of CT053 CAR-BCMA T cells infusion|Safety and tolerability of CAR-BCMA T cell therapy|Pharmacokinetics (the cell persistence duration in peripheral blood)|Efficacy endpoint of CAR-BCMA T cells after infusion	Phase 1|Phase 2	https://ClinicalTrials.gov/show/NCT03975907
109	NCT03016377	Administration of Autologous CAR-T CD19 Antigen With Inducible Safety Switch in Patients With Relapsed/Refractory ALL	Recruiting	Acute Lymphoblastic Leukemia|Immune System Diseases|Immunoproliferative Disorders	Biological: iC9-CAR19 cells|Drug: Rimiducid|Drug: Cyclophosphamide|Drug: Fludarabine	Number of participants with adverse events as a measure of safety and tolerability of iC9-CAR19 T cells|Incidence of dose limiting toxicity to identify recommended phase 2 dose (RP2D)|Changes in persistence of iC9-CAR19 T cells in vivo|Overall Response Rate (ORR)|Overall survival after infusion of iC9-CAR19 T cells|Event-free survival rate|Relapse-free survival rate|Incidence of patient reported …	Phase 1|Phase 2	https://ClinicalTrials.gov/show/NCT03016377
110	NCT02028455	A Pediatric and Young Adult Trial of Genetically Modified T Cells Directed Against CD19 for Relapsed/Refractory CD19+ Leukemia	Active, not recruiting	CD19+ Acute Leukemia	Biological: Patient Derived CD19 specific CAR T cells also expressing an EGFRt	Number of Participants With Adverse Events|Number of participants with an MRD negative complete remission after T cells infusion|Number of Participants who have a Releasable Cell Product Generated|Persistence of functional CD19 CAR+ T cells|Number of participants with recrudescence or development of acute GVHD|Number of participants who have T cells ablated with cetuximab	Phase 1|Phase 2	https://ClinicalTrials.gov/show/NCT02028455
111	NCT05323201	Study Of B7H3 CAR-T Cells in Treating Advanced Liver Cancer	Recruiting	Hepatocellular Carcinoma	Biological: fhB7H3.CAR-Ts|Drug: Fludarabine|Drug: Cyclophosphamide	Safety of fhB7H3.CAR-T cells|Objective response of fhB7H3.CAR-T cells|In vivo persistence of fhB7H3.CAR-T cells	Phase 1|Phase 2	https://ClinicalTrials.gov/show/NCT05323201
112	NCT03430011	Study Evaluating the Safety and Efficacy of JCARH125 in Subjects With Relapsed and/or Refractory Multiple Myeloma	Active, not recruiting	Multiple Myeloma	Biological: JCARH125|Biological: JCARH125 + anakinra	Phase 1: Incidence of dose-limiting toxicities (DLTs)|Phase 1: Incidence and severity of adverse events|Phase 1: Incidence and severity of clinically significant laboratory abnormalities|Phase 1 Anakinra Cohort only: Incidence and severity of Grade 2 or higher cytokine release syndrome (CRS)|Phase 1 Anakinra Cohort only: Percentage of subjects with no CRS on Days 1, 2, or 3 following JCARH125 inf…	Phase 1|Phase 2	https://ClinicalTrials.gov/show/NCT03430011
113	NCT05480449	Autologous HuCART19 T Cells Manufactured Using the CliniMACS Prodigy Platform for Pediatric B-ALL (huCART19 Prodigy)	Recruiting	B Cell Acute Lymphoblastic Leukemia (B-ALL)|B Lineage Lymphoblastic Lymphoma	Biological: Autologous Humanized CD19-Directed Chimeric Antigen Receptor T-Cells (huCART19)	Safety of huCART19 Administration|Efficacy of huCART19 Administration|Manufacturing Feasibility|Safety of huCART19 as measured by ≥ Grade 3 toxicity rate|Anti-tumor response due to huCART19 cell infusions|Remission Rate|huCART19 cell persistence|Event Free Survival|Relapse-Free Survival|Overall Survival	Phase 1|Phase 2	https://ClinicalTrials.gov/show/NCT05480449
114	NCT04571138	A Pediatric and Young Adult Trial of Genetically Modified T Cells Directed Against CD22 for Relapsed/Refractory Leukemia or Lymphoma	Recruiting	Leukemia|Lymphoma	Biological: SCRI-CAR22v2	he adverse events associated with CAR T cell product infusions will be assessed|The ability to successfully manufacture SCRI-CAR22v2|The leukemia response to SCRI-CAR22v2 in subjects with relapsed or refractory CD22+ leukemia will be assessed	Phase 1|Phase 2	https://ClinicalTrials.gov/show/NCT04571138
115	NCT04077866	B7-H3 CAR-T for Recurrent or Refractory Glioblastoma	Recruiting	Recurrent Glioblastoma|Refractory Glioblastoma	Drug: Temozolomide|Biological: B7-H3 CAR-T	Overall survival (OS)|Incidence and type of adverse events|Maximum tolerated dose (MTD)|Progression-free survival (PFS)|Peak Concentration (Cmax) of B7-H3 CAR-T|Area under the concentration versus time curve (AUC) of B7-H3 CAR-T|Disease response (ORR, CR, PR, DOR)	Phase 1|Phase 2	https://ClinicalTrials.gov/show/NCT04077866
116	NCT03915184	Clinical Trial to Evaluate Zevor-cel (CT053) in Patients With Relapsed and/or Refractory Multiple Myeloma (LUMMICAR STUDY 2)	Recruiting	Multiple Myeloma	Biological: zevor-cel	Incidence of Treatment Related adverse events (AEs)|Identification of Maximum Tolerated Dose (MTD)|Objective response rate|Evaluate additional clinical efficacy outcomes with zevor-cel treatment in patients with rrMM|Determine the efficacy of zevor-cel treatment in patients with rrMM, by investigator assessment|Evaluate zevor-cel PK profile|Evaluate ADA profile|Evaluate HRQoL in patients with rrM…	Phase 1|Phase 2	https://ClinicalTrials.gov/show/NCT03915184
117	NCT04499573	Bispecific CD19/CD22 CAR-T for Treatment of Children and Young Adults With r/r B-ALL	Recruiting	B-ALL	Drug: CD19/CD22 CAR-T	incidence of grade 3-5 SAE|incidence of grade 3-5 Severe Cytokine Release Syndrome|incidence of grade 3-5 ICANS|Rate of complete remission|Rate of MRD-negative remission|March 2021 amendment: incidence of graft failure before day 100 (only for HSCT cohort)|March 2021 amendment: incidence of aGVHD grade 2-4 (only for HSCT cohort)|Duration of MRD-negative remission|Persistence/frequency of CD19/CD2…	Phase 1|Phase 2	https://ClinicalTrials.gov/show/NCT04499573
118	NCT03090659	LCAR-B38M Cells in Treating Relapsed/Refractory (R/R) Multiple Myeloma	Active, not recruiting	Refractory or Relapsed Multiple Myeloma	Biological: LCAR-B38M CAR-T cell injection	Occurrence of treatment related adverse events as assessed by CTCAE v4.0|Anti-myeloma responses to LCAR-B38M cell treatment	Phase 1|Phase 2	https://ClinicalTrials.gov/show/NCT03090659
119	NCT04404595	Claudin18.2 CAR-T (CT041) in Patients With Gastric, Pancreatic Cancer, or Other Specified Digestive Cancers	Recruiting	Gastric Cancer|Pancreatic Cancer	Biological: CT041	Phase 1b: Incidence of Treatment Related adverse events (AEs)|Phase 1b: Identification of Maximum Tolerated Dose (MTD) & incidence of Dose-limiting Toxicities (DLTs)|Phase 2: Objective Response Rate (ORR) per independent central read|Phase 1b: Objective Response Rate (ORR) per local assessment|Phase 1b/2: Duration of Response|Phase 1b/2: Disease Control Rate|Phase 1b/2: Progression free survival|…	Phase 1|Phase 2	https://ClinicalTrials.gov/show/NCT04404595
120	NCT01865617	Laboratory Treated T Cells in Treating Patients With Relapsed or Refractory Chronic Lymphocytic Leukemia, Non-Hodgkin Lymphoma, or Acute Lymphoblastic Leukemia	Completed	CD19-Positive Neoplastic Cells Present|Recurrent Adult Acute Lymphoblastic Leukemia|Recurrent Chronic Lymphocytic Leukemia|Recurrent Diffuse Large B-Cell Lymphoma|Recurrent Mantle Cell Lymphoma|Recurrent Non-Hodgkin Lymphoma|Recurrent Small Lymphocytic Lymphoma|Refractory Acute Lymphoblastic Leukemia|Refractory Chronic Lymphocytic Leukemia|Refractory Diffuse Large B-Cell Lymphoma|Refractory Mantl…	Biological: Autologous Anti-CD19CAR-4-1BB-CD3zeta-EGFRt-expressing T Lymphocytes	Death Within 8 Weeks of the Study Cell Infusion Thought to be Definitely or Probably Related to Chimeric Antigen Receptor (CAR) T Cell Therapy|Dose Limiting Toxicities|Objective Response Rate of Complete Response and Partial Response|Overall Survival|Progression Free Survival|Duration of Persistence of Adoptively Transferred CD19 Chimeric Antigen Receptor (CAR)-T Cells|Migration of Adoptively Tra…	Phase 1|Phase 2	https://ClinicalTrials.gov/show/NCT01865617
121	NCT04601831	'Re-Priming' RT After Incomplete Response to CAR-T in R/R NHL	Recruiting	Non-Hodgkin Lymphoma	Radiation: Focal radiation therapy (RT)	Incidence of Treatment-Related Adverse Events as Assessed by CTCAE v5.0, ASTCT Consensus Guidelines for CRS, and ASTCT ICANS Consensus Guidelines for Neurotoxicity [Phase 1: Safety and Tolerability]|Rate of Metabolic Complete Response (CR) on Day 90 Post-CAR-T PET/CT scan per Lugano 2014 Classification [Phase 2: Efficacy]|Response rates of individual sites|Duration of response (DOR) in Participan…	Phase 1|Phase 2	https://ClinicalTrials.gov/show/NCT04601831
122	NCT04690192	CNCT19 Following ASCT in Patients With Relapsed or Refractory B-cell Lymphoma	Recruiting	Large B-cell Lymphoma	Biological: CNCT19|Drug: Gemcitabine Injection|Drug: busulfan|Drug: Melphalan Injection	Percentage of participants experiencing adverse events|Complete Response (CR) Rate|Objective Response Rate (ORR)|Progression-Free Survival (PFS)|Duration of Response (DOR)|Disease-Free Survival (DFS)|Overall Survival (OS)	Phase 1|Phase 2	https://ClinicalTrials.gov/show/NCT04690192
123	NCT01318317	Genetically Engineered Lymphocyte Therapy After Peripheral Blood Stem Cell Transplant in Treating Patients With High-Risk, Intermediate-Grade, B-cell Non-Hodgkin Lymphoma	Active, not recruiting	Recurrent Grade 1 Follicular Lymphoma|Recurrent Grade 2 Follicular Lymphoma|Recurrent Grade 3 Follicular Lymphoma|Recurrent Mantle Cell Lymphoma|Recurrent Non-Hodgkin Lymphoma	Procedure: Autologous Hematopoietic Stem Cell Transplantation|Biological: Filgrastim|Biological: Genetically Engineered Lymphocyte Therapy|Other: Laboratory Biomarker Analysis|Procedure: Peripheral Blood Stem Cell Transplantation|Drug: Plerixafor|Biological: Rituximab	Number of Participants With Dose Limiting Toxicities (DLTs)|Woodchuck Hepatitis Virus Post-transcriptional Regulatory Element (WPRE) Detection Above Background|Number of Days of Quantifiable CD19 CAR Post T-cell Infusion|Failure to Engraft|Progression-free Survival at 1 Year	Phase 1|Phase 2	https://ClinicalTrials.gov/show/NCT01318317
124	NCT05234190	Safety and Clinical Activity of QEL-001 in A2-mismatch Liver Transplant Patients	Recruiting	Rejection; Transplant, Liver|Liver Failure|Liver Diseases	Drug: QEL-001	Safety and Tolerability|Long-term safety|Immunosuppression related outcome|Tolerance related outcome|Composite efficacy failure outcome|Long-term clinical activity outcome	Phase 1|Phase 2	https://ClinicalTrials.gov/show/NCT05234190
125	NCT04747093	Induced-T Cell Like NK Cells for B Cell Malignancies	Recruiting	B Cell Leukemia|B Cell Lymphoma|B-cell Acute Lymphoblastic Leukemia|B-cell Lymphoma Recurrent|B-cell Lymphoma Refractory	Biological: CAR-ITNK cells	Adverse Events|ORR|OS|DFS	Phase 1|Phase 2	https://ClinicalTrials.gov/show/NCT04747093
126	NCT05652920	Ori-C101Chimeric Antigen Receptor (CAR) Modified T Cells for the Treatment of HCC	Recruiting	Hepatocellular Carcinoma	Biological: Ori-C101	Maximum tolerated dose of Ori-C101|Objective Response Rate	Phase 1|Phase 2	https://ClinicalTrials.gov/show/NCT05652920
127	NCT03896854	CART-19 T Cell in CD19 Positive Relapsed or Refractory Acute Myeloid Leukemia (AML)	Recruiting	Acute Myeloid Leukemia	Biological: CART-19	Adverse events	Phase 1|Phase 2	https://ClinicalTrials.gov/show/NCT03896854
128	NCT04309981	Clinical Trial Using Humanized CART Directed Against BCMA (ARI0002h) in Patients With Relapsed/Refractory Multiple Myeloma to Proteasome Inhibitors, Immunomodulators and Anti-CD38 Antibody.	Recruiting	Relapsed/Refractory Multiple Myeloma	Biological: Adult differentiated autologous T-cells with anti-BCMA specificity	Overall response rate (ORR)|Cytokine release syndrome rate|Duration of the response|Response rate|Complete response rate (CR)|Time to complete response|Response rate of extramedullary disease by PET-CT|Negative MRD rate in bone marrow|Response rate of extramedullary disease by PET-TC|Progression free survival (PFS)|Overall survival (OS) defined as the time elapsed between the infusion of ARI0002h…	Phase 1|Phase 2	https://ClinicalTrials.gov/show/NCT04309981
129	NCT04109482	Trial to Evaluate the Safety and Efficacy of MB-102 in Patients With BPDCN.	Recruiting	Blastic Plasmacytoid Dendritic Cell Neoplasm (BPDCN)	Biological: MB-102|Drug: Fludarabine|Drug: Cyclophosphamide	Phase 1: Safety and Tolerability as measured by the number of patients with treatment related adverse events|Phase 1: Maximum Tolerated Dose (MTD) and recommended Phase 2 dose|Phase 2: Response Rate of patients with BPDCN|Phase 2: BPDCN - DOR|Phase 2: BPDCN - PFS|Phase 2: BPDCN - OS|Phase 2: BPDCN - MRD|Phase 2 - Adverse events|Phase 2 -Change from Baseline in the European Organization for Resear…	Phase 1|Phase 2	https://ClinicalTrials.gov/show/NCT04109482
130	NCT04935580	Study of FasT CAR-T GC012F Injection in High Risk TE NDMM Patients	Recruiting	Multiple Myeloma	Biological: GC012F injection	Adverse Events (AE) after GC012F infusion|Overall response rate (ORR) as measured by International Myeloma Working Group (IMWG) criteria after GC012F infusion|Percentage of patients with minimal residual disease (MRD) negative(tested by NGF at sensitivity of 10e-5 to 10e-4) at landmark analysis of 1/3/6/12/18/24 months post GC012F infusion|Progress free survival (PFS) at 6 months, 12 months and 2…	Phase 1|Phase 2	https://ClinicalTrials.gov/show/NCT04935580
131	NCT04440436	Assessment of Safety and Efficacy of IM19 for Recurrent or Refractory (R/R) Non-Hodgkin's Lymphoma(NHL) Patients	Recruiting	NHL	Drug: IM19 CAR-T Cells	Objective Response Rate(ORR) at 90 days	Phase 1|Phase 2	https://ClinicalTrials.gov/show/NCT04440436
Phase 2
1	NCT05404048	PD-L1 PET-imaging During CAR T-cell Therapy	Recruiting	Large B-cell Lymphoma	Other: 89Zr-atezolizumab PET-imaging	To evaluate the expression of PD-L1 in normal tissue and lymphoma lesions before CAR T-cell therapy by 89Zr-atezolizumab PET/CT imaging.|To correlate the pretreatment 89Zr-atezolizumab uptake to the objective response rate to CAR T-cell therapy.|To evaluate the utility of the 89Zr-atezolizumab uptake to distinguish lymphoma activity from a treatment-related inflammatory reaction in patients with …	Phase 2	https://ClinicalTrials.gov/show/NCT05404048
2	NCT04718883	CD19-targeted CAR T Cells for Relapsed and Refractory (R/R) Mantle Cell Lymphoma	Recruiting	Mantle Cell Lymphoma	Biological: CD19-targeted Chimeric Antigen Receptor (CAR) T Cells	Objective response rate (ORR)|Complete response rate (CRR)|The best objective response rate|The best complete response rate|Number of participants with adverse events (AEs)|Type of adverse events (AEs)|Severity of adverse events(AEs)|Number of participants with laboratory abnormalities|Type of laboratory abnormalities|Severity of laboratory abnormalities|Duration of response (DOR)|Duration of com…	Phase 2	https://ClinicalTrials.gov/show/NCT04718883
3	NCT03068416	CD19-targeting, 3rd Generation CAR T Cells for Refractory B Cells Malignancy	Completed	B-cell Leukemia|B-Cell Lymphoma	Biological: CAR T cells	Safety|Tumor response|B cell levels|CAR T cell persistence|Immunological profile|Cytokine profile	Phase 2	https://ClinicalTrials.gov/show/NCT03068416
4	NCT04083495	CD30 CAR for Relapsed/Refractory CD30+ T Cell Lymphoma	Recruiting	Peripheral T Cell Lymphoma	Biological: ATLCAR.CD30 T cells|Drug: Bendamustine|Drug: Fludarabine|Drug: Cyclophosphamide	Progression free survival (PFS) after administration of the ATLCAR.CD30 in subjects with relapsed/refractory CD30+ peripheral T cell lymphoma|Best overall response rate (BOR) mediated by the ATLCAR.CD30 product administered in subjects with relapsed/refractory CD30+ peripheral T cell lymphoma|Objective response rate (ORR) mediated by the first infusion of the ATLCAR.CD30 product administered in p…	Phase 2	https://ClinicalTrials.gov/show/NCT04083495
5	NCT05059912	CD7 CAR T-cell for R/R CD7+ T Cell Lymphoma	Recruiting	Refractory and Relapsed T Cell Lymphoma	Biological: Humanized CD7 CAR-T cells	Overall response rate (ORR)|Number of Adverse Events|Complete relapse rate(CR)|Duration of overall response (DOR)|Progression-free survival(PFS)|Overall survival(OS)	Phase 2	https://ClinicalTrials.gov/show/NCT05059912
6	NCT04534634	Study of IFN-α Combined With CAR-T Cell Therapy in Relapsed and Refractory Acute Lymphoblastic Leukemia（R/R-ALL）	Recruiting	B-cell Acute Lymphoblastic Leukemia	Combination Product: IFN-α combined with CAR-T cell therapy	Overall response rate (ORR)|Overall survival (OS)|Leukemia-free survival (LFS)|Cumulative incidence of relapse(CIR)|the duration of CAR-T cells in patients|Number of adverse events	Phase 2	https://ClinicalTrials.gov/show/NCT04534634
7	NCT04484012	Modified Immune Cells (CD19 CAR T Cells) and Acalabrutinib for the Treatment of Relapsed or Refractory Mantle Cell Lymphoma	Recruiting	Recurrent Mantle Cell Lymphoma|Refractory Mantle Cell Lymphoma	Drug: Acalabrutinib|Biological: CD19CAR-CD28-CD3zeta-EGFRt-expressing Tn/mem-enriched T-lymphocytes	Occurrence of dose-limiting toxicities (DLTs) (Safety Lead-in)|Complete response (CR) (Phase II)|Time to CR|Duration of CR|Best response|Progression-free survival (PFS)|Overall survival (OS)|Incidence of adverse events	Phase 2	https://ClinicalTrials.gov/show/NCT04484012
8	NCT04703686	Treatment by a Bispecific CD3xCD20 Antibody for Relapse/Refractory Lymphomas After CAR T-cells Therapy	Recruiting	Diffuse Large B-Cell Lymphoma Refractory|Refractory Indolent Adult Non-Hodgkin Lymphoma|Refractory Transformed B-cell Non-Hodgkin Lymphoma|Refractory Primary Mediastinal Large B-Cell Cell Lymphoma|Refractory Mantle Cell Lymphoma	Drug: Obinutuzumab|Drug: RO7082859	Overall Survival|Metabolic response rates according to Lugano classification|Progression Free Survival (PFS)|Duration of Response (DoR)|Quality of Life - QLQ-C30|Quality of Life - FACT-Lym LymS|Quality of Life - EORTC QLQ-C30|Quality of Life _ FACT-Lym LymS|Quality of Life _ QLQ-C30|number of Serious Adverse Events|Best metabolic response assessed by local review|Best metabolic response assessed …	Phase 2	https://ClinicalTrials.gov/show/NCT04703686
9	NCT05322330	Clinical Study of XPO-1 Inhibitors Plus CAR-T Cells in Relapsed Refractory B-cell Non-Hodgkin's Lymphoma	Recruiting	Relapsed/Refractory B-cell Non-Hodgkin's Lymphoma	Drug: Selinexor|Drug: Flu|Drug: CTX|Drug: CAR-T	Overall Response Rate (ORR)|Duration of Response(DOR) Duration of Response(DOR)|Adverse events profile|Complete Response Rate|Progression-free Survival|Overall Survival|Peak Plasma Concentration|Time to Peak Amplification|AUC0-28	Phase 2	https://ClinicalTrials.gov/show/NCT05322330
10	NCT05641428	Comparison of Point-of-care Produced CAR T-cell With Commercial CAR T-cells in Patients With R/R LBCL	Recruiting	NHL|DLBCL - Diffuse Large B Cell Lymphoma	Drug: ARI-0001|Drug: Axi-cel	Progression-free survival (PFS) from date of IMP infusion (if applicable)|Progression-free survival (PFS) from date of randomization|Safety and toxicity assessment per AE reporting|Overall Response Rate (ORR)|Expansion of CAR T-cells|Phenotype of CAR T-cells|Persistence of CAR T-cells|Best Overall Response (BOR)|Duration Of Response (DOR)|Overall Survival (OS)|Patient Reported Outcome/Quality of …	Phase 2	https://ClinicalTrials.gov/show/NCT05641428
11	NCT05281809	Local Manufacture of CAR T-Cell Products for the Treatment of B-Cell Lymphoma and B-Acute Lymphoblastic Leukemia	Recruiting	B-Cell Lymphoma|B Acute Lymphoblastic Leukemia|Diffuse Large B Cell Lymphoma|Mantle Cell Lymphoma|Follicular Lymphoma|Marginal Zone Lymphoma|Lymphoplasmacytic Lymphoma|Chronic Lymphocytic Leukemia|Transformed Lymphoma	Drug: Chimeric Antigen Receptor (CAR) T-Cell Product (Autologous)	Successful local CAR T-cell manufacturing|Safety of administration|Response to therapy|CAR T-cell kinetics	Phase 2	https://ClinicalTrials.gov/show/NCT05281809
12	NCT04089215	CD19-targeted CAR T Cells for Relapsed and Refractory (R/R) Non-Hodgkins Lymphoma	Recruiting	Lymphoma, Non-Hodgkin|Diffuse Large B Cell Lymphoma|Follicular Lymphoma	Biological: CD19-targeted Chimeric Antigen Receptor (CAR) T Cells	Objective response rate (ORR) in LBCL subjects in cohort A;|Complete response rate (CRR) in FL subjects in cohort B|Complete response rate (CRR) in cohort A of LBCL subjects|Objective response rate (ORR) in cohort B of FL subjects|Adverse events (AEs)|Duration of response (DOR)|Duration of complete remission (DoCR)|Duration of partial remission (DoPR)|Time to response (TTR)|Time to complete respo…	Phase 2	https://ClinicalTrials.gov/show/NCT04089215
13	NCT04689659	Multi-centers, Open-Label, Phase 2 Study to Evaluate the Efficacy and Safety of Donor-Derived CD7 CAR T Cells in Subjects With Relapsed or Refractory T-cell Leukemia/Lymphoma	Recruiting	T-cell Leukemia/Lymphoma|Refractory T Lymphoblastic Leukemia/Lymphoma|Relapse/Recurrence	Biological: chimeric antigen receptor T cell treatment	Efficacy: Best overall response (BOR) rate	Phase 2	https://ClinicalTrials.gov/show/NCT04689659
14	NCT05648019	CD19-Directed Chimeric Antigen Receptor (CAR) T-Cell Therapy for Relapsed/Refractory B-Lineage Leukaemia / Lymphoma - A Feasibility Protocol	Recruiting	Lymphoblastic Leukemia|Lymphoblastic Leukemia in Children|Lymphoblastic Leukemia, Acute Adult|B-cell Acute Lymphoblastic Leukemia|Large B-cell Lymphoma|CAR	Biological: Anti-CD19 CAR T-cells	Protocol Feasibility|Overall Response Rate|Toxicity Evaluations	Phase 2	https://ClinicalTrials.gov/show/NCT05648019
15	NCT05436223	Human CD19 Targeted T Cells Injection(CD19 CAR-T) Therapy for Relapsed and Refractory B-cell Non-Hodgkin's Lymphoma	Recruiting	B-cell Non-Hodgkin's Lymphoma	Drug: Human CD19Targeted T Cells Injection	Overall response rate (ORR) at 3 months post infusion|Duration of remission (DOR) after administration|Progression-free Survival (PFS) after administration|Overall Survival (OS) after administration|Disease control rate (DCR)|Safety evaluation|Pharmacokinetic (PK) parameters: Maximum CAR level inperipheral blood|Pharmacokinetics(PK) parameters: Time to peak CAR level in blood (Tmax)|Pharmacokinet…	Phase 2	https://ClinicalTrials.gov/show/NCT05436223
16	NCT05634785	CD30 CAR for CD30+ NSGCT	Recruiting	Germ Cell Tumor|Nonseminomatous Germ Cell Tumor	Biological: ATLCAR.CD30 Cells|Drug: Cyclophosphamid|Drug: Fludarabine	The Overall response rate (ORR)- Response Evaluation Criteria In Solid Tumors Criteria (RECIST)|The Overall response rate (ORR)- Per immune-related Response Evaluation Criteria (irRECIST)|The best overall response rate (BORR)|Progression free survival (PFS)|Median Progression free survival (PFS)|Duration of response (DOR)|The percentage of improvement|Adverse Events CTCAE|Cytokine Release Syndrom…	Phase 2	https://ClinicalTrials.gov/show/NCT05634785
17	NCT04148430	A Study of Anakinra to Prevent or Treat Severe Side Effects for Patients Receiving CAR-T Cell Therapy	Recruiting	B Cell ALL|B-Cell Lymphoma|B-cell Non Hodgkin Lymphoma	Drug: Anakinra	Arm 1 (CAR T Cell Group) Rate of Severe Neurotoxicities|Arm 2 (COVID-19 Group) proportion of patients able to avoid death or mechanical ventilation	Phase 2	https://ClinicalTrials.gov/show/NCT04148430
18	NCT05312476	Clinical Study on CAR-T Targeting Igβ Targets in Refractory Relapsed Non-Hodgkin's Lymphoma	Recruiting	Relapsed/Refractory B-cell Non-Hodgkin's Lymphoma	Drug: Chimeric Antigen Receptor T Cells (CAR-T) Targeting Igβ Targets	DLT|Adverse events profile|Objective Response Rate|Duration of Response|Progression-free survival|Overall Survival|Peak Plasma Concentration|Time to Peak Amplification|AUC0-28|PD	Phase 2	https://ClinicalTrials.gov/show/NCT05312476
19	NCT05204160	Pembrolizumab as Salvage Therapy for the Treatment of Multiple Myeloma in Patients Progressing on CAR-T Cell Therapy	Recruiting	Plasma Cell Myeloma	Biological: Pembrolizumab	Objective response rate (ORR)|Progression-free survival (PFS)|Overall survival (OS)|Immunogenicity of the salvage regimen|Incidence of adverse events (AEs)	Phase 2	https://ClinicalTrials.gov/show/NCT05204160
20	NCT05464719	A Phase II Study of Loncastuximab Tesirine as Consolidation Strategy in Patients With LBCL in PR After CAR T-cell Therapy	Recruiting	Large B-cell Lymphoma|Lymphoma	Drug: Loncastuximab Tesirine	Rate of conversion to complete response	Phase 2	https://ClinicalTrials.gov/show/NCT05464719
21	NCT05385263	Addition of Nivolumab to Anti-CD-19 CAR-T Cells in Patients With Stable/Progressive DLBCL at Lymphodepletion	Recruiting	B Cell Lymphoma	Drug: Nivolumab Injection [Opdivo]	Overall response at 1 months after CAR-T infusion|Overall survival at 1 year after CAR-T infusion and nivolumab|Duration of response|Cytokine release syndrome|Neurotoxicity|Hemophagocytic lymphohistiocytosis (HLH)	Phase 2	https://ClinicalTrials.gov/show/NCT05385263
22	NCT04133636	A Study of JNJ-68284528, a Chimeric Antigen Receptor T Cell (CAR-T) Therapy Directed Against B-cell Maturation Antigen (BCMA) in Participants With Multiple Myeloma	Recruiting	Multiple Myeloma	Drug: JNJ-68284528|Drug: Lenalidomide|Drug: Daratumumab|Drug: Bortezomib|Drug: Dexamethasone	Percentage of Participants with Negative Minimal Residual Disease (MRD)|Overall Response Rate (ORR)|VGPR or Better Rate|Clinical Benefit Rate (CBR)|Duration of Response (DOR)|Time to Response (TTR)|MRD Negative Rate at 12 Months for Participants who Achieve a Complete Response (CR)|Time to MRD Negativity|Duration of MRD Negativity|MRD Negative Rate Across Clinical Response|Number of Participants …	Phase 2	https://ClinicalTrials.gov/show/NCT04133636
23	NCT04745559	Optimizing Cellular and Humoral Immunity by Vaccinating With PCV13 Before and After CAR-T Therapy	Recruiting	Diffuse Large-Cell Lymphoma|Primary Mediastinal Large B-Cell Lymphoma (PMBCL)|Transformed Follicular Lymphoma (TFL)|High-grade B-cell Lymphoma (HGBCL)|Follicular Lymphoma	Biological: Pneumococcal conjugate vaccine (PCV13)|Biological: CD19 targeted CAR T Cell Therapy	Humoral Response Rate -PCV13 vaccine|Increase in PCV13 specific serotype IgG levels|Increase in On-Specific Serotype IgG levels|Response Rate of CD19-targeted CAR T therapy when combined with PCV13 vaccination|Progression Free Survival|Overall Survival	Phase 2	https://ClinicalTrials.gov/show/NCT04745559
24	NCT05202782	Zanubrutinib and CAR T-cell Therapy for the Treatment of Recurrent or Refractory Aggressive B-cell Non-Hodgkin's Lymphoma or Transformed Indolent B-cell Lymphoma	Recruiting	Diffuse Large B-Cell Lymphoma Associated With Chronic Inflammation|EBV-Positive Diffuse Large B-Cell Lymphoma, Not Otherwise Specified|High Grade B-Cell Lymphoma, Not Otherwise Specified|Large B-Cell Lymphoma With IRF4 Rearrangement|Primary Cutaneous Diffuse Large B-Cell Lymphoma, Leg Type|Recurrent Aggressive B-Cell Non-Hodgkin Lymphoma|Recurrent Diffuse Large B-Cell Lymphoma, Not Otherwise Spec…	Biological: Chimeric Antigen Receptor T-Cell Therapy|Other: Quality-of-Life Assessment|Other: Questionnaire Administration|Drug: Zanubrutinib	Change in 6-month complete response rates|Conversion rates of partial response (PR) to CR|Overall response rate (ORR)|Progression free survival|Overall survival|Incidence of adverse events	Phase 2	https://ClinicalTrials.gov/show/NCT05202782
25	NCT05315778	Anti-BCMA CAR T-Cell Therapy for R/R ITP	Recruiting	ITP	Biological: autologous anti-BCMA chimeric antigen receptor T cells	overall response|Time to response|Duration of response|Incidence of adverse events|Evaluation of bleeding events|Evaluation of concomitant therapy|Evaluation of health-related quality of life	Phase 2	https://ClinicalTrials.gov/show/NCT05315778
26	NCT04889716	CAR-T Followed by Bispecific Antibodies	Recruiting	Large B-cell Lymphoma	Drug: mosunetuzumab|Drug: glofitamab|Drug: obinutuzumab	Assessment of the percentage of subjects who achieve a complete metabolic response at 26 weeks from date of first infusion as measured by Cheson 14 (ie Lugano) criteria|Assessment of the percentage of subjects who experienced non-hematologic dose limiting toxicity associated with early administration of Mosunetuzumab following SOC CAR-T Cell therapy.|Assessment of the percentage of subjects who e…	Phase 2	https://ClinicalTrials.gov/show/NCT04889716
27	NCT05117008	Maintenance Belantamab Mafodotin (Blenrep®) After B-cell Maturation Antigen-Directed Chimeric Antigen Receptor T-cell Therapy in Patients With Relapsed and/or Refractory Multiple Myeloma	Recruiting	Refractory Multiple Myeloma|Relapse Multiple Myeloma	Drug: Belantamab mafodotin	The number of patients with 12-month progression-free survival.|Overall survival for the entire study population from the time of CAR-T administration.	Phase 2	https://ClinicalTrials.gov/show/NCT05117008
28	NCT04432506	Anakinra for the Reduction of CAR-T Toxicity in Patients With Relapsed or Refractory Large B-cell Lymphoma	Active, not recruiting	Hematopoietic and Lymphoid Cell Neoplasm|Recurrent Diffuse Large B-Cell Lymphoma|Recurrent High Grade B-Cell Lymphoma|Recurrent Primary Mediastinal (Thymic) Large B-Cell Lymphoma|Recurrent Transformed Follicular Lymphoma to Diffuse Large B-Cell Lymphoma|Refractory Diffuse Large B-Cell Lymphoma|Refractory High Grade B-Cell Lymphoma|Refractory Primary Mediastinal (Thymic) Large B-Cell Lymphoma|Refr…	Biological: Anakinra|Biological: Axicabtagene Ciloleucel|Drug: Cyclophosphamide|Drug: Fludarabine	Incidence of any grade cytokine release syndrome (CRS)|Incidence of different grades and duration of both CRS and immune cell-associated neurotoxicity syndrome (ICANS)|Overall response rate|Complete response rate|Progression free survival|Overall survival	Phase 2	https://ClinicalTrials.gov/show/NCT04432506
29	NCT05472610	Study of Efficacy of BZ019 in Large B-cell Lymphoma	Recruiting	Large B-cell Lymphoma	Biological: BZ019	Objective response rate (ORR)|Pharmacokinetics (PK)|Pharmacodynamics (PD)|Quality of life（QOL）	Phase 2	https://ClinicalTrials.gov/show/NCT05472610
30	NCT05336383	Phase II Study of Salvage Radiation Treatment After B-cell Maturation Antigen Chimeric Antigen Receptor T-cell Therapy for Relapsed Refractory Multiple Myeloma	Recruiting	Multiple Myeloma|Plasma Cell Neoplasm|Malignant Plasma Cell Neoplasm	Drug: Radiation Therapy	Overall response rate (ORR)|Duration of response (DoR) among responders	Phase 2	https://ClinicalTrials.gov/show/NCT05336383
31	NCT05509530	Safety and Efficacy of Anti-BCMA/GPRC5D CAR-T Cell Therapy in Treating Relapsed and Refractory Multiple Myeloma(rr/MM)	Recruiting	Multiple Myeloma	Other: anti-BCMA/GPRC5D CAR-T CELL	Number of participants with Adverse Events, with abnormal vital signs, abnormal physical examination findings, abnormal laboratory test results, abnormal ECGs and abnormal echocardiograms.|overall response rate (ORR) according to the International Myeloma Working Group (IMWG) Uniform Response Criteria for MM|complete response (CR) according to the International Myeloma Working Group (IMWG) Unifor…	Phase 2	https://ClinicalTrials.gov/show/NCT05509530
32	NCT03758417	A Study of LCAR-B38M CAR-T Cells, a Chimeric Antigen Receptor T-cell (CAR-T) Therapy Directed Against B-cell Maturation Antigen (BCMA) in Chinese Participants With Relapsed or Refractory Multiple Myeloma	Recruiting	Multiple Myeloma	Biological: LCAR-B38M CAR-T Cell	Overall Response Rate (ORR)|Number of Participants With Adverse Events|Chimeric Antigen Receptor T (CAR-T) Positive Cell Concentration|Transgene Levels of LCAR-B38M CAR-T Cells|Systemic Cytokine Concentrations|Number of Participants With Anti- LCAR-B38M CAR-T Cell Antibodies|Percentage of Participants with Very Good Partial Response (VGPR) or Better Rate|Percentage of Participants with Complete R…	Phase 2	https://ClinicalTrials.gov/show/NCT03758417
33	NCT05096234	18F-F-AraG PET Imaging to Evaluate Immunological Response to CAR T Cell Therapy in Lymphoma	Recruiting	Non-Hodgkin's Lymphoma	Drug: [ 18F]F-AraG PET	Primary outcome measure	Phase 2	https://ClinicalTrials.gov/show/NCT05096234
34	NCT04975555	Study to Evaluate the Role of Siltuximab in Treatment of Cytokine Release Syndrome (CRS) and Immune Effector Cell Associated Neurotoxicity (ICANS) Related to CAR-T Cell Therapy	Recruiting	Cytokine Release Syndrome|ICANS|Lymphoma, Non-Hodgkin|Multiple Myeloma|Acute Lymphoblastic Leukemia	Drug: Siltuximab	Participants with a complete response for cytokine release syndrome (CRS)|Participants with a response for Immune effector Cell Associated Neurotoxicity Syndrome (ICANS)|Participants experiencing adverse events from Siltuximab|Participants with response to CAR T-cell therapy	Phase 2	https://ClinicalTrials.gov/show/NCT04975555
35	NCT04340154	Study of Sequential CAR-T Cell Treating Leukemia Children	Recruiting	Acute Lymphoblastic Leukemia|Acute Lymphoblastic Leukemia, in Relapse|Refractory Acute Lymphoid Leukemia	Biological: chimeric antigen receptor T cell	Objective response rate (ORR)	Phase 2	https://ClinicalTrials.gov/show/NCT04340154
36	NCT04340167	Study of Anti-CD22 CAR-T Cells Treating Leukemia Children	Recruiting	Acute Lymphoblastic Leukemia|Acute Lymphoblastic Leukemia, in Relapse|Refractory Acute Lymphoblastic Leukemia	Biological: Autologous humanized anti-CD22 chimeric antigen receptor T cells	CR rate	Phase 2	https://ClinicalTrials.gov/show/NCT04340167
37	NCT04325841	Phase II Study of Anti-CD19 CAR-T Cells Treating Leukemia Children	Recruiting	Acute Lymphoblastic Leukemia, Pediatric|Acute Lymphoblastic Leukemia, in Relapse|Refractory Acute Lymphoblastic Leukemia	Biological: Murine autologous anti-CD19 chimeric antigen receptor T cells	CR rate	Phase 2	https://ClinicalTrials.gov/show/NCT04325841
38	NCT04847466	Immunotherapy Combination: Irradiated PD-L1 CAR-NK Cells Plus Pembrolizumab Plus N-803 for Subjects With Recurrent/Metastatic Gastric or Head and Neck Cancer	Recruiting	Gastroesophageal Junction (GEJ) Cancers|Advanced HNSCC	Drug: N-803|Drug: Pembrolizumab|Biological: PD-L1 t-haNK	To determine the clinical response rate (CR+PR) with irradiated PD-L1 CAR-NK cells in combination with N-803 plus pembrolizumab in patients with head and neck squamous cell carcinoma and gastric/GEJ cancer.|To assess the progression free survival (PFS) in patients with HNSCC and/or gastric/GEJ cancer treated with irradiated PD-L1 CAR-NK cells in combination with N-803 plus pembrolizumab|To assess…	Phase 2	https://ClinicalTrials.gov/show/NCT04847466
39	NCT04205409	Nivolumab for Relapsed, Refractory, or Detectable Disease Post Chimeric Antigen Receptor T-cell Treatment in Patients With Hematologic Malignancies	Recruiting	Recurrent Chronic Lymphocytic Leukemia|Recurrent Diffuse Large B-Cell Lymphoma|Recurrent Follicular Lymphoma|Recurrent Grade 1 Follicular Lymphoma|Recurrent Grade 2 Follicular Lymphoma|Recurrent Grade 3 Follicular Lymphoma|Recurrent Grade 3a Follicular Lymphoma|Recurrent Marginal Zone Lymphoma|Recurrent Non-Hodgkin Lymphoma|Recurrent Plasma Cell Myeloma|Refractory Chronic Lymphocytic Leukemia|Ref…	Biological: Nivolumab	Best overall response rate (ORR)|Overall survival|Progression-free survival|Duration of response|Incidence of adverse events	Phase 2	https://ClinicalTrials.gov/show/NCT04205409
40	NCT04146051	Descartes-08 CAR-T Cells in Generalized Myasthenia Gravis (MG)	Recruiting	Myasthenia Gravis, Generalized	Drug: Descartes-08	Myasthenia Gravis -Activities of Daily Living Score|Comparison on Descartes-08 versus placebo on QMG, MG QoL 15R, MG Composite, MG PIS|Comparison on Descartes-08 versus placebo on MG assessments in crossover patients|Change in titer of myasthenia specific autoantibody titers|Effect of single or multiple infusions of Descartes-08 on patients by standard clinical assessment scales	Phase 2	https://ClinicalTrials.gov/show/NCT04146051
41	NCT04150913	A Phase 2 Trial of Anakinra for the Prevention of CAR-T Cell Mediated Neurotoxicity	Active, not recruiting	Non Hodgkin Lymphoma|Refractory Non-Hodgkin Lymphoma|Relapsed Non Hodgkin Lymphoma|Neurotoxicity|Neurotoxicity Syndromes|Cytokine Release Syndrome	Drug: Anakinra|Drug: Axicabtagene Ciloleucel	Rate of neurotoxicity as per CTCAE v4.03 criteria|Objective Response Rate|Duration of Response|Progression-free Survival|Overall Survival|Number of Participants with Adverse Events CTCAE version 4.03 Grade 3 or higher	Phase 2	https://ClinicalTrials.gov/show/NCT04150913
42	NCT04205838	Anakinra in Preventing Severe Chimeric Antigen Receptor T-Cell Related Encephalopathy Syndrome in Patients With Recurrent or Refractory Large B-cell Lymphoma	Recruiting	Diffuse Large B-Cell Lymphoma, Not Otherwise Specified|High Grade B-Cell Lymphoma|Progressive Disease|Recurrent Diffuse Large B-Cell Lymphoma|Recurrent High Grade B-Cell Lymphoma|Recurrent Primary Mediastinal (Thymic) Large B-Cell Cell Lymphoma|Recurrent Transformed Follicular Lymphoma to Diffuse Large B-Cell Lymphoma|Refractory Diffuse Large B-Cell Lymphoma|Refractory High Grade B-Cell Lymphoma|…	Biological: Anakinra|Biological: Axicabtagene Ciloleucel|Drug: Cyclophosphamide|Drug: Fludarabine|Drug: Fludarabine Phosphate	Number of patients who met the eligibility criteria to receive and did receive anakinra|Rate of severe chimeric antigen receptor T-cell-related encephalopathy syndrome (ICANS)|Objective response rate (ORR)|Proportion of patients who received anakinra and develop ICAN|Duration of neurotoxicity|Persistent hepatotoxicity|Incidence of adverse events (AEs)	Phase 2	https://ClinicalTrials.gov/show/NCT04205838
43	NCT05191472	Pembrolizumab for the Treatment of Relapsed or Refractory Multiple Myeloma After Anti-BCMA CAR-T Therapies	Recruiting	Multiple Myeloma|Multiple Myeloma in Relapse|Multiple Myeloma, Refractory|Recurrent Plasma Cell Myeloma|Refractory Plasma Cell Myeloma	Biological: Pembrolizumab	Overall Response Rate(ORR)|Proportion of participants with reported treatment-related adverse events|Proportion of participants with cytokine release syndrome (CRS)|Proportion of participants with immune-effector cell-associated neurotoxicity syndrome (ICANS)|Proportion of participants discontinuing treatment due to toxicity|Proportion of participants by best achieved response rate|Median Overall…	Phase 2	https://ClinicalTrials.gov/show/NCT05191472
44	NCT04268706	Phase 2 Study Evaluating Autologous CD30.CAR-T Cells in Patients With Relapsed/Refractory Hodgkin Lymphoma (CHARIOT)	Active, not recruiting	Hodgkin Lymphoma, Adult|Hodgkin Disease Recurrent|Hodgkin Disease Refractory|Hodgkin Disease, Pediatric	Drug: CD30.CAR-T|Drug: Fludarabine|Drug: Bendamustine	Pilot: Safety of autologous CD30.CAR-T|Pivotal: Anti-tumor effect of autologous CD30.CAR-T using objective response rate (ORR) as assessed by an Independent Radiology Review Committee (IRRC) per the Revised Criteria for Response Assessment: The Lugano Classification (Cheson, 2014)|Pilot: Antitumor efficacy of autologous CD30.CAR-T using objective response rate (ORR) as assessed by an Independent …	Phase 2	https://ClinicalTrials.gov/show/NCT04268706
45	NCT05172596	PHE885 CAR-T Therapy in Adult Participants With Relapsed and Refractory Multiple Myeloma	Recruiting	Multiple Myeloma	Biological: PHE885	Overall response rate (ORR) per Independent Review Committee (IRC) in Efficacy Analysis Set|Complete response rate (CRR)|Time to response|Duration of Response (DOR)|Progression free survival (PFS)|Time to next anti-myeloma treatment (TTNT)|Overall Survival (OS)|Patient Reported Outcomes (PRO): EORTC-QLQ-C30|Patient Reported Outcomes (PRO): EQ-5D-5L Health Questionnaire|Patient Reported Outcomes (…	Phase 2	https://ClinicalTrials.gov/show/NCT05172596
46	NCT05594797	Human BCMA Targeted T Cells Injection（BCMA CAR-T）for Subjects With R/R MM	Recruiting	Multiple Myeloma	Drug: Human BCMA Targeted T Cells Injection	Objective Response Rate (ORR) at 3 months post infusion as evaluated by the Independent Review Committee|Duration of remission (DOR) after administration|Progression-free Survival (PFS) after administration|Overall Survival (OS) after administration|Objective Response Rate (ORR) at 3 months post infusion as evaluated by the Investigator|Objective Response Rate (ORR) at 6 months post infusion as e…	Phase 2	https://ClinicalTrials.gov/show/NCT05594797
47	NCT05032820	MM CAR-T to Upgrade Response BMTCTN1902	Recruiting	Multiple Myeloma	Drug: Lenalidomide and bb2121	Efficacy of BCMA CAR-T cell therapy|Assessment of Disease progression|Best Disease Response|Non relapse Mortality|Progression free survival|Incidence of Cytokine Release Syndrome|Incidence of prolonged cytopenias|Incidence of neurotoxicity	Phase 2	https://ClinicalTrials.gov/show/NCT05032820
48	NCT04539444	A Study of CD19/22 CART Cells Combined With PD-1 Inhibitor in Relapsed/Refractory B-cell Lymphoma	Recruiting	Relapsed Non Hodgkin Lymphoma|Refractory Non-Hodgkin Lymphoma	Biological: CD19/22 CART|Drug: Tislelizumab	Overall response rate (ORR)|Progression-free survival(PFS)|Complete relapse rate(CR)|Duration of overall response (DOR)|Overall survival(OS)|Incidence of treatment-related adverse events	Phase 2	https://ClinicalTrials.gov/show/NCT04539444
49	NCT05260957	CAR-T Cell Therapy, Mosunetuzumab and Polatuzumab for Treatment of Refractory/Relapsed Aggressive Non-Hodgkin's Lymphoma (NHL).	Recruiting	Refractory Non-Hodgkin Lymphoma|Relapsed Non Hodgkin Lymphoma|Aggressive Non-Hodgkin Lymphoma	Drug: Mosunetuzumab|Drug: Polatuzumab|Biological: CAR-T Cell Therapy	Complete Response Rate|Overall Response Rate (ORR)|Progression free survival (PFS) Rate|Overall Survival (OS) Rate|Minimal residual disease (MRD) negativity|Duration of Response (DoR)|Toxicity Rate of CAR-T Cell Therapy: ICANS Events|Toxicity Rate of CAR-T Cell Therapy: CRS Events	Phase 2	https://ClinicalTrials.gov/show/NCT05260957
50	NCT05393804	A Study of Whether Ide-cel (bb2121) Can Be Made From People With Multiple Myeloma Who Have Had a Hematopoietic Cell Transplant	Recruiting	Multiple Myeloma	Biological: Ide-cel (bb2121)	feasibility of manufacturing Ide-Cel (to dose of at least 300 million cells)|best overall response rate (ORR)	Phase 2	https://ClinicalTrials.gov/show/NCT05393804
51	NCT04977024	SARS-CoV-2 Vaccine (COH04S1) Versus Emergency Use Authorization SARS-COV-2 Vaccine for the Treatment of COVID-19 in Patients With Blood Cancer	Recruiting	COVID-19 Infection|Hematopoietic and Lymphoid System Neoplasm|Leukemia|Lymphoma|Plasma Cell Myeloma	Biological: COVID-19 Vaccine|Other: Diagnostic Laboratory Biomarker Analysis|Biological: Synthetic MVA-based SARS-CoV-2 Vaccine COH04S1	Biological response|Incidence of moderate adverse events (AEs)|Incidence of unacceptable AEs|Non-relapse mortality|Incidence of graft-versus-host disease (GVHD)|Incidence of Severe coronavirus disease 2019 (COVID-19)|Th1 vs Th2 polarization|Antigen specific T cell responses to the COH04S1 vaccine|Percentages of activated/cycling and memory phenotype markers on the surface of antigen-specific T ce…	Phase 2	https://ClinicalTrials.gov/show/NCT04977024
52	NCT04778579	Study of the Infusion of ARI-0001 Cells in Patients With CD19 + Acute Lymphoid Leukemia Resistant or Refractory to Therapy	Recruiting	Acute Lymphoid Leukemia	Drug: ARI-0001 cells	Response rate	Phase 2	https://ClinicalTrials.gov/show/NCT04778579
53	NCT01559935	Carfilzomib, Clarithromycin (Biaxin®), Lenalidomide (Revlimid®), and Dexamethasone (Decadron®) [Car-BiRD] Therapy for Subjects With Multiple Myeloma	Active, not recruiting	Multiple Myeloma	Drug: carfilzomib|Drug: Dexamethasone|Drug: Clarithromycin|Drug: Lenalidomide	Response to Car-BiRD Treatment.|Event Free Survival|MRD Negativity Following CarBiRD Regimen|Progression Free Survival|Stem Cells Collection	Phase 2	https://ClinicalTrials.gov/show/NCT01559935
54	NCT04276870	Phase 2 Trial of CD19 Redirected Autologous T Cells	Active, not recruiting	Pediatric and Young Adult Patientswith Hypodiploid or t(17;19) B-ALL|Infants With Very High Risk KMT2A B-ALL|Patients With Central Nervous System Relapse Who Did Not Receive Cranial Radiation or Bone Marrow Transplantation	Biological: Murine CART19	Event-free survival (EFS)|EFS Rate 1|To further evaluate the safety of CART19 in the target patient populations|EFS rate 2|MRD conversion|Relapse Free survival 1|Relapse Free survival 2|Relapse Free survival 3|Relapse Free survival 4	Phase 2	https://ClinicalTrials.gov/show/NCT04276870
55	NCT01747486	Dose Optimization Trial of CD19 Redirected Autologous T Cells	Completed	Adult Patients Who Have Relapsed or Refractory CLL (3rd Line) or SLL	Biological: CART-19	Number of Patients Achieving Complete Response Within 3 Months	Phase 2	https://ClinicalTrials.gov/show/NCT01747486
56	NCT03792633	Study of huCART19 for Very High-Risk (VHR) Subsets of Pediatric B-ALL	Recruiting	Acute Lymphoid Leukemia	Biological: huCART19	1-year Event-Free Survival in patients with newly diagnosed VHR B-ALL or high-risk relapse of B-ALL|1-year Event-Free Survival in patients with poor response to prior B cell directed engineered cell therapy|Overall Remission Rate (Cohort A)|Overall Remission Rate (Cohort B)|2-year Event-Free Survival in patients with newly diagnosed VHR B-ALL or high-risk relapse of B-ALL (cohort A).|2-year Event…	Phase 2	https://ClinicalTrials.gov/show/NCT03792633
57	NCT05552027	Minnesota HealthSolutions Cellular Car Seat Study	Active, not recruiting	Child Safety Seat Harness Tension	Device: CCS System- Prototype|Device: CCS System- Control	Number of participants with installation errors	Phase 2	https://ClinicalTrials.gov/show/NCT05552027
58	NCT04792489	DALY 2.0 USA/ MB-CART2019.1 for DLBCL	Recruiting	DLBCL	Biological: MB-CART2019.1	Overall Response Rate|Complete Response Rate|Duration of Response|Best Overall Response|Progression Free Survival|Overall Survival|Type, frequency, and severity of adverse events|Incidence of anti-MD-CART2019.1 antibodies|Phenotype of MB-CART2019.1|Persistence of MB-CART2019.1|Quality of Life (QoL) assessments [EQ-5D-5L]|Patient-Reported Outcome (PRO) assessment [FACT-Lym]|Pharmacodynamics [Level…	Phase 2	https://ClinicalTrials.gov/show/NCT04792489
59	NCT03902197	CD19 hsCAR-T for Refractory/Relapsed CD19+ B-ALL Patients	Recruiting	Acute Lymphoblastic Leukemia	Biological: CD19 hsCAR-T	Overall response rate (ORR) within 3 months|Best overall response (BOR)|Duration of remission (DoR)|Event free survival within 1 year|Incidence of Treatment-Emergent Adverse Events [Safety and Tolerability])	Phase 2	https://ClinicalTrials.gov/show/NCT03902197
Phase 2 | Phase 3
1	NCT05664217	NKTR-255 vs Placebo Following CD19-directed CAR-T Therapy in Patients With Relapsed/Refractory Large B-cell Lymphoma	Recruiting	Non-Hodgkin Lymphoma|Relapsed/Refractory Diffuse Large B-cell Lymphoma	Drug: NKTR-255 at 1.5 µg/kg|Drug: NKTR-255 at 3.0 μg/kg|Drug: NKTR-255 at 3.0/6.0 μg/kg|Other: Placebo Comparator	Complete response (CR) rate at month 6|Event-free survival (EFS)|Incidence of treatment-emergent adverse events (AEs) and laboratory abnormalities by type and severity.|Complete response (CR) rate at month 3|Best overall Complete response (CR) rate|Objective response rate (ORR) at month 3|Objective response rate (ORR) at month 6|Best overall objective response rate (ORR)|Duration of Response (DOR…	Phase 2|Phase 3	https://ClinicalTrials.gov/show/NCT05664217
2	NCT03937544	Intravenous Autologous CD19 CAR-T Cells for R/R B-ALL	Recruiting	Relapsed B Acute Lymphoblastic Leukaemia|Refractory B Acute Lymphoblastic Leukaemia	Biological: CD19 CAR-T CELLS|Drug: Cyclophosphamide|Drug: Fludarabine	Overall response rate (ORR)|Complete response (CR)|CR with incomplete blood recovery (CRi).|Overall survival (OS)|Progression free survival (PFS)|Time to next treatment (TTNT)|Percentage of adverse events	Phase 2|Phase 3	https://ClinicalTrials.gov/show/NCT03937544
3	NCT04257175	CAR-T CD19 for Acute Myelogenous Leukemia With t 8:21 and CD19 Expression	Recruiting	Acute Myeloid Leukemia	Biological: CAR-T CD19	The change in the peripheral blood counts and differential|The change in the antigen expression on the leukemic blasts|The change in the measurable residual disease|The change in the chromosomal translocations and aberrations	Phase 2|Phase 3	https://ClinicalTrials.gov/show/NCT04257175
4	NCT03435796	Long-Term Follow-up Protocol for Participants Treated With Gene-Modified T Cells	Recruiting	Neoplasms	Genetic: Gene-modified (GM) T cell therapy	Incidence of delayed Adverse Events (AEs)|Persistence of GM T cells|Analysis of vector integration sites|Incidence of replication-competent lentiviruses|Physical growth as assessed by physical examination (pediatric participants only)|Incidence of sexual maturation as assessed by the Tanner staging system (pediatric participants only)|Disease status of the primary malignancy|Disease Progression: …	Phase 2|Phase 3	https://ClinicalTrials.gov/show/NCT03435796
Phase 3
1	NCT04287660	Study of BiRd Regimen Combined With BCMA CAR T-cell Therapy in Newly Diagnosed Multiple Myeloma (MM) Patients	Recruiting	Multiple Myeloma	Drug: clarithromycin, lenalidomide, dexamethasone and autologous BCMA-directed CAR T-cells	Overall response rate (ORR)|Overall survival (OS)|Event-free survival (EFS)|Cumulative incidence of relapse(CIR)|Number of adverse events	Phase 3	https://ClinicalTrials.gov/show/NCT04287660
2	NCT05020392	Autologous Cells Derived Anti-CD19 CAR-Engineered T Cells With Concurrent BTK Inhibitor for B Cell Lymphoma	Recruiting	Diffuse Large B Cell Lymphoma|Mantle Cell Lymphoma|Chronic Lymphocytic Leukemia|Follicular Lymphoma|Burkitt Lymphoma	Drug: BTK inhibitor+ Fludarabine + Cyclophosphamide + CAR-T-CD19 Cells|Drug: Fludarabine + Cyclophosphamide + CAR-T-CD19 Cells	Progress-free survival (PFS) of administering CAR- T-CD19 cells or CAR-T-CD19 cells with oral BTK inhibitor in Relapsed/Refractory CD19+ B-cell lymphoma.|Overall response rate (ORR) of administering CAR-T-CD19 cells or CAR-T-CD19 cells with oral BTK inhibitor in Relapsed/Refractory B cell lymphoma.|Duration of Response (DOR) of administering CAR- T-CD19 cells or CAR-T-CD19 cells with oral BTK inh…	Phase 3	https://ClinicalTrials.gov/show/NCT05020392
3	NCT04181827	A Study Comparing JNJ-68284528, a CAR-T Therapy Directed Against B-cell Maturation Antigen (BCMA), Versus Pomalidomide, Bortezomib and Dexamethasone (PVd) or Daratumumab, Pomalidomide and Dexamethasone (DPd) in Participants With Relapsed and Lenalidomide-Refractory Multiple Myeloma	Active, not recruiting	Multiple Myeloma	Drug: JNJ-68284528|Drug: Pomalidomide|Drug: Bortezomib|Drug: Dexamethasone|Drug: Daratumumab	Progression Free Survival (PFS)|Complete Response (CR) or Stringent Complete Response (sCR) Rate|Overall Minimal Residual Disease (MRD) Negative Rate|MRD Negativity Rate in Participants with CR or sCR at 12 Months +/-3 Months|Sustained MRD Negative Rate|Overall Survival (OS)|Overall response rate (ORR)|Time to Worsening of Symptoms|Progression Free Survival on next-line therapy (PFS2)|Incidence a…	Phase 3	https://ClinicalTrials.gov/show/NCT04181827
4	NCT04923893	A Study of Bortezomib, Lenalidomide and Dexamethasone (VRd) Followed by Cilta-cel, a CAR-T Therapy Directed Against BCMA Versus VRd Followed by Lenalidomide and Dexamethasone (Rd) Therapy in Participants With Newly Diagnosed Multiple Myeloma for Whom ASCT is Not Planned as Initial Therapy	Recruiting	Multiple Myeloma	Drug: Bortezomib|Drug: Dexamethasone|Drug: Lenalidomide|Drug: Cilta-cel|Drug: Cyclophosphamide|Drug: Fludarabine	Progression Free Survival (PFS)|Sustained Minimal Residual Disease (MRD) Negative CR|MRD Negative CR at 9 Months|Overall MRD Negative CR|Overall Survival (OS)|Complete Response or Better|Time to Subsequent Anti-myeloma Therapy|Progression Free Survival on Next-line Therapy (PFS2)|Number of Participants with Adverse Events (AEs), Abnormalities in Laboratory Parameters, 12-Lead Electrocardiogram (E…	Phase 3	https://ClinicalTrials.gov/show/NCT04923893
Phase not applicable
1	NCT04916860	Clinical Study of SenL-T7 CAR T Cells in the Treatment of Relapsed and Refractory CD7+ T-cell Lymphoblastic Leukemia or T-cell Lymphoblastic Lymphoma	Recruiting	SenL-T7 CAR T Cells for CD7+ T-cell Lymphoblastic Leukemia or T-cell Lymphoblastic Lymphoma	Biological: Senl-T7	Safety: Incidence and severity of adverse events|Remission Rate|duration of response (DOR)|CAR-T proliferation|progression-free survival (PFS)|Cytokine release	Not Applicable	https://ClinicalTrials.gov/show/NCT04916860
2	NCT04280133	CAR T-CELL Therapy Educational Video Trial	Recruiting	Hematologic Malignancy|CAR-T Cell Therapy	Behavioral: Educational Video Tool	Feasibility (enrollment and retention rates)|Knowledge about CAR-T cell therapy (CAR-T cell Knowledge Questionnaire)|Psychological distress (Hospital Anxiety and Depression Scale (HADS)|Patient's self-efficacy (CASE)|Preferences for CAR T-cell therapy (single-item preference for CAR-T cell therapy)|Decision Satisfaction around receipt of CAR-T cell therapy|Acceptability of the video (intervention…	Not Applicable	https://ClinicalTrials.gov/show/NCT04280133
3	NCT05108805	Chimeric Antigen Receptor (CAR) T Cell Therapy With YESCARTA in the Outpatient Setting	Recruiting	Large B-cell Lymphoma|Diffuse Large B-cell Lymphoma	Procedure: Telemedicine Visit|Procedure: Vital sign measurements|Procedure: Out-Patient Clinic Visit|Procedure: Blood pressure and pulse oximeter	Feasibility of treating participants with YESCARTA in the out patient setting|Measure time to specific interventions post infusion|Count of risk factors that preclude out-patient administration of YESCARTA|Measure effectiveness of close monitoring of participants in the out-patient setting|Measure cumulative steroid exposure|Calculate cost of administering YESCARTA in the out-patient setting	Not Applicable	https://ClinicalTrials.gov/show/NCT05108805
4	NCT05626400	Clinical Study of Senl-T7 CAR T Cells in the Treatment of Relapsed and Refractory CD7+ Acute T-ALL/T-LBL	Recruiting	T-cell Acute Lymphoblastic Leukemia/Lymphoma	Biological: Senl-T7	Safety: Incidence and severity of adverse events|Remission Rate	Not Applicable	https://ClinicalTrials.gov/show/NCT05626400
5	NCT04928105	Senl-T7 CAR-T Cells for Treatment of Relapsed or Refractory CD7+ Lymphoma	Recruiting	Lymphoma, T-Cell	Biological: Senl-T7	Safety: Incidence and severity of adverse events|Remission Rate|duration of response (DOR)|progression-free survival (PFS)|CAR-T proliferation|Cytokine release	Not Applicable	https://ClinicalTrials.gov/show/NCT04928105
6	NCT04665076	Multicenter Clinical Study on the Safety and Effectiveness of CAR-T in the Treatment of Relapsed/Refractory Plasma Cell Tumors	Recruiting	Plasma Cell Tumors	Biological: Auto CAR-T|Drug: Cyclophosphamide,Fludarabine|Procedure: Leukapheresis	Safety: Incidence and severity of adverse events|Efficacy: Remission Rate|Efficacy:duration of response (DOR)|Efficacy: progression-free survival (PFS)	Not Applicable	https://ClinicalTrials.gov/show/NCT04665076
7	NCT04938115	Cell Therapy for CD7 Positive Acute Leukemia or Mixed Lineage Leukemia Except Those Who Are Diagnosed With T-ALL/T-LBL Using CD7-Specific CAR-T Cells	Recruiting	Leukemia, T Cell	Biological: CD7 CART	Safety: Incidence and severity of adverse events|Efficacy: Remission Rate|duration of response (DOR)|Efficacy: progression-free survival (PFS)|CAR-T proliferation|Cytokine release|Pharmacokinetics (PK) indicators|Pharmacodynamic (PD) indicators	Not Applicable	https://ClinicalTrials.gov/show/NCT04938115
8	NCT03811457	Immunotherapy With CD19 CAR T-cells in Patients With Relapsed or Refractory CD19+ Leukemia and Lymphoma	Completed	Lymphoma Leukemia	Genetic: Welgenaleucel	The adverse events associated with CAR T cell product infusions are assessed.	Not Applicable	https://ClinicalTrials.gov/show/NCT03811457
9	NCT05619861	CAR-T Cells in the Treatment of Malignant Hematological Tumors	Recruiting	Lymphoma, B-Cell|Leukemia, B-cell|Leukemia, T-Cell|Multiple Myeloma	Biological: CAR-T	Safety: Incidence and severity of adverse events	Not Applicable	https://ClinicalTrials.gov/show/NCT05619861
10	NCT04792593	Senl-h19 CAR-T Cell Injection in the Treatment of Patients With Relapsed or Refractory Acute Lymphoblastic Leukemia	Recruiting	B-ALL	Biological: Senl-h19 CAR-T	Safety: Incidence and severity of adverse events|Efficacy: Remission Rate|duration of response (DOR)|progression-free survival (PFS)|CAR-T proliferation|Cytokine release	Not Applicable	https://ClinicalTrials.gov/show/NCT04792593
11	NCT04640909	Impact of Treatment With Targeted Therapies on the Generation of CAR T Cells in CLL Patients	Recruiting	CLL|Chronic Lymphocytic Leukemia	Other: Peripheral blood samples withdrawal	Cell killing rate of anti-CD19 CAR T cells	Not Applicable	https://ClinicalTrials.gov/show/NCT04640909
12	NCT04726787	RadiothErapy priMIng for CAR-T	Recruiting	Diffuse Large B Cell Lymphoma	Radiation: Bridging Radiotherapy	Percentage of patients starting lymphodepletion on the planned start date without delay|Best overall response after Tisagenlecleucel infusion as per International Working Group 2014 criteria|Overall response rate at 3 months and 6 months after Tisagenlecleucel infusion|Complete metabolic response at 3 months and 6 months after Tisagenlecleucel infusion|Duration of response|Median progression free…	Not Applicable	https://ClinicalTrials.gov/show/NCT04726787
13	NCT05017883	TAA05 Cell Injection in the Treatment of Recurrent / Refractory Acute Myeloid Leukemia	Recruiting	CAR|Acute Myeloid Leukemia	Drug: TAA05 cell injection	ORR 3 ORR 3	Not Applicable	https://ClinicalTrials.gov/show/NCT05017883
14	NCT04692948	TAA6 Cell Injection In The Treatment of Patients With Relapsed / Refractory Acute Myeloid Leukemia	Recruiting	CAR|Acute Myeloid Leukemia	Other: Chimeric antigen receptor T cells (car-t)	ORR 3 ORR 3	Not Applicable	https://ClinicalTrials.gov/show/NCT04692948
15	NCT05618041	The Safety and Efficay Investigation of CAR-T Cell Therapy for Patients With Hematological Malignancies	Recruiting	Acute Lymphoblastic Leukemia|Lymphoma|Multiple Myeloma	Biological: CAR-T Autologous T cell injection	Safety: Incidence and severity of adverse events|Efficacy: Remission Rate|progression-free survival (PFS)|CAR-T proliferation|Cytokine release	Not Applicable	https://ClinicalTrials.gov/show/NCT05618041
16	NCT05620680	CD7 CAR-T Cells in T-cell Lymphoma/Leukemia	Recruiting	T Lymphoblastic Leukemia/Lymphoma	Biological: CD7 CAR-T cells	TEAEs|overall response rate	Not Applicable	https://ClinicalTrials.gov/show/NCT05620680
17	NCT04169022	AML Cell Immunotherapy Using Chimeric Antigen Receptor T-cells	Recruiting	Acute Myeloid Leukemia	Other: Sample collection	IL1RAP protein expression	Not Applicable	https://ClinicalTrials.gov/show/NCT04169022
18	NCT05422521	Radiomics and Metabolomics in the Follow-up of CAR T-cells for Refractory or Relapsed Non-Hodgkin's Lymphoma	Recruiting	Refractory or Relapsed Non-Hodgkin's Lymphoma	Other: blood samples and 18FDG PET-CT exams	Progression-free survival (PFS) compared and correlated with signatures of the radiomics and serum metabolomics index|Occurrence of severe side effects compared and correlated with the signatures of the radiomics and serum metabolomics indexes.	Not Applicable	https://ClinicalTrials.gov/show/NCT05422521
19	NCT04796441	Clinical Study of Universal CAR-γδT Cell Injection in the Treatment of Patients With Relapsed AML After Transplantation	Recruiting	AML	Biological: CAR-γδT	Safety: Incidence and severity of adverse events|Efficacy: Remission Rate|duration of response (DOR)|Efficacy: progression-free survival (PFS)|CAR-T proliferation|Cytokine release	Not Applicable	https://ClinicalTrials.gov/show/NCT04796441
20	NCT03380039	Clinical Study of CAR-BCMA T Cells in Patients With Refractory or Relapsed Multiple Myeloma	Active, not recruiting	Refractory or Relapsed Multiple Myeloma	Genetic: CAR-BCMA T cells|Drug: Fludarabine|Drug: Cyclophosphamide	Number of participants with CAR-BCMA T cell therapy-related adverse events as assessed by CTCAE v4.03|Engraftment|Anti-tumor response of CAR-BCMA T cell infusion|Statistical parameter of efficacy assessment#PFS|Statistical parameter of efficacy assessment#DCR|Statistical parameter of efficacy assessment#ORR|Statistical parameter of efficacy assessment#OS	Not Applicable	https://ClinicalTrials.gov/show/NCT03380039
21	NCT03302403	Clinical Study of Redirected Autologous T Cells With a Chimeric Antigen Receptor in Patients With Malignant Tumors	Active, not recruiting	B Cell Lymphoma|B Cell Leukemia|Myeloma|Hepatocellular Carcinoma|Pancreatic Carcinoma|Adenocarcinoma of Esophagogastric Junction	Genetic: CAR-CD19 T cell|Genetic: CAR-BCMA T cell|Genetic: CAR-GPC3 T cell|Genetic: CAR-CLD18 T cell|Drug: Fludarabine|Drug: Cyclophosphamide	Number of participants with CRA T-related adverse events as assessed by CTCAE v4.03|Engraftment	Not Applicable	https://ClinicalTrials.gov/show/NCT03302403
22	NCT05388305	Universal CAR-γδT Cell Injection in the AML Patients	Recruiting	AML	Biological: CAR--γδT cells	Safety: Incidence and severity of adverse events	Not Applicable	https://ClinicalTrials.gov/show/NCT05388305
23	NCT05620706	Study of GPC-3 CAR-T Cells in Treating With Hepatocellular Carcinoma	Recruiting	Advanced Hepatocellular Carcinoma	Biological: GPC3 CAR-T cells	AE/SAE|ORR	Not Applicable	https://ClinicalTrials.gov/show/NCT05620706
24	NCT05206071	Clinical Study of SL19+22 CAR-T Cells for Relapsed or Refractory Non-Hodgkin Lymphoma	Recruiting	Non-hodgkin's Lymphoma	Biological: CD19+22 CAR-T cells	Safety: Incidence and severity of adverse events|Efficacy: Overall Remission Rate (ORR)|Efficacy:duration of response (DOR)|Efficacy: progression-free survival (PFS)|CAR-T proliferation|Cytokine release	Not Applicable	https://ClinicalTrials.gov/show/NCT05206071
25	NCT04853277	Patient Reported Outcomes and Patient Education in Cellular Therapy Patients	Recruiting	Stem Cell Transplant|CAR T-Cell Transplant|CAR T-Cell Therapy|Cellular Therapy|Hematopoietic Stem Cell Transplant|HSCT|Multiple Myeloma|Leukemia|Lymphoma	Behavioral: Education	Change in levels of anxiety, depression, and fatigue as measured by PROMIS-29|Change in levels of anxiety, depression, and fatigue as measured by NCCN Distress Thermometer|Overall Survival|Post-Transplant Complications	Not Applicable	https://ClinicalTrials.gov/show/NCT04853277
26	NCT03146234	CAR-GPC3 T Cells in Patients With Refractory Hepatocellular Carcinoma	Completed	Hepatocellular Carcinoma	Genetic: CAR-GPC3 T cells	Safety and tolerance|Engraftment	Not Applicable	https://ClinicalTrials.gov/show/NCT03146234
27	NCT02445222	CAR-T Long Term Follow Up (LTFU) Study	Recruiting	Long Term Safety of Patients Receiving CAR-T in an Eligible Clinical Trial or Managed Access Program	Genetic: Previously treated CAR-T patients	Percentage of patients with certain events (see description)|Percentage of patients with detectable CAR transgene levels in peripheral blood by q-PCR at pre- specified time points|Percentage of patients with detectable RCL by VSV-G|Percentage of patients who relapse or progress among patients who had not relapsed or progressed at study entry/re-entry;Incidence of death|B- and T- lymphocyte count|…	Not Applicable	https://ClinicalTrials.gov/show/NCT02445222
28	NCT04048434	Extracorporeal Cytokine Adsorption as Additive Treatment of CAR-T Associated Cytokine Release Syndrome (CRS)	Recruiting	Cytokine Release Syndrome|CAR-T	Device: Cytosorb	IL-6 change	Not Applicable	https://ClinicalTrials.gov/show/NCT04048434
29	NCT05064787	Evaluating the Feasibility of a Digital Health Coaching Program for Individuals Following CAR T Therapy	Recruiting	Lymphoma|Lymphoma, B-Cell|Leukemia|Multiple Myeloma|Mantle Cell Lymphoma|Follicular Lymphoma|Leukemia, Acute Lymphoblastic	Behavioral: Digital Health Coaching	Feasibility of the intervention|Acceptability|Cancer Behavior Inventory (CBI-B)|Functional Assessment of Cancer Therapy-Lymphoma (FACT-Lym)|National Institutes of Health (NIH) Patient Reported Outcomes Measurement Information System (PROMIS) Global Health 10|Subjective Assessment of CAR T Management	Not Applicable	https://ClinicalTrials.gov/show/NCT05064787
30	NCT05163119	Randomized Trial on Mobile Technology and Young Drivers' Cellphone Use	Recruiting	Cell Phone Use|Automobile Driving	Behavioral: Commercial Cellphone-Blocking App (Active)|Behavioral: Driving Mode	Calling, texting, and handheld cell phone use while driving|High-risk driving events	Not Applicable	https://ClinicalTrials.gov/show/NCT05163119
31	NCT05066022	A Study to Access the Safety and Efficacy of CT0590 in Patients With Relapsed and/or Refractory Multiple Myeloma	Recruiting	Relapsed and/or Refractory Multiple Myeloma	Biological: CT0590 CAR T Cells	The incidence of dose-limiting toxicity	Not Applicable	https://ClinicalTrials.gov/show/NCT05066022
32	NCT03638193	Study of Autologous T-cells in Patients With Metastatic Pancreatic Cancer	Recruiting	Pancreatic Cancer	Biological: CART-meso cells	Safety of CART-meso infusion: number of adverse events|Clinical response of CART-meso|CAR-T cell detection	Not Applicable	https://ClinicalTrials.gov/show/NCT03638193
33	NCT05510596	Magnetic Resonance Imaging in Immune Effector Cell-Associated Neurotoxicity Syndrome	Recruiting	Lymphoma, B-Cell|Neurotoxicity	Other: Magnetic Resonance Imaging with contrast injection|Other: Blood withdrawal|Other: Neuropsychological tests	Study of tissue permeability evolution|Qualitative analysis of tissue signals|Qualitative analysis|Semi-quantitative analysis of parameters associated with permeability|Quantitative analysis of parameters associated with permeability|Quantitative analysis|Qualitative analysis : comparison with clinical data|Comparison with biological data from standard care and "Neuroinflammation Panel Human 1 Ki…	Not Applicable	https://ClinicalTrials.gov/show/NCT05510596
34	NCT05099237	Enhanced Monitoring for Better Recovery and Cancer Experience in Greater Manchester	Recruiting	Colorectal Cancer|Lung Cancer|Hematological Cancer|CAR T-Cell Therapy	Device: OURA Ring|Device: WithingsScan Watch|Drug: Isansys Patient Status Engine|Other: Quality of Life Surveys|Diagnostic Test: Blood Samples|Other: Daily Weights	Cohort 1/2 - Primary outcome measure: feasibility of monitoring for each wearable monitor (ring and watch):|Cohort 3 - Primary outcome measure: feasibility of monitoring for the OURA ring and Withings ScanWatch:|Cohort 3 - Primary outcome measure: feasibility of monitoring for the Isansys medical devices LifeTouch, LifeTemp and Nonin Pulse Oximeter):|Cohort 3 - Primary outcome measure: feasibilit…	Not Applicable	https://ClinicalTrials.gov/show/NCT05099237
